# Supplementary material for: Revealing fosfomycin primary effect on Staphylococcus aureus transcriptome: modulation of cell envelope biosynthesis and phosphoenolpyruvate induced starvation
Source: BMC Microbiol. 2010 Jun 1;10:159. doi: 10.1186/1471-2180-10-159 (PMC2887449; doi:10.1186/1471-2180-10-159)
Supplement: Additional file 1 — Summary table for differentially expressed genes. Excel spreadsheet file summarizing the transcriptional data from our study and publicly available transcriptional profiling results from SAMMD. [file 1471-2180-10-159-S1.XLS]

## Sheet: Fosfomycin
				logFC (gcrma preprocessing)
AFFY_ID	Primary annotation Name	LOCUS	more probesets	t10c1	t20c1	t40c1	t10c4	t20c4	t40c4	agrA (RN27)	agrA (UAMS-1 OD 3.0)	arlR	clpP	graRS	mgrA (OD 0.4)	MurF	rot	sarA (RN27)	sigB	traP	vraSR	Acid-shock (2min)	Acid-shock (5min)	Acid-shock (10min)	Acid-shock (20min)	Peracetic Acid 10min	Peracetic Acid 20min	Anaerobic (20min)	Anaerobic (30min)	Anaerobic (60min)	Cold shock	Heat shock	Hydrogen Peroxide 10min	Hydrogen Peroxide 20min	lexA (ciprofloxacin 30min)	Nitrosative stress	SOS response	Stringent response	Oxacillin	Bacitracin	D-Cycloserine	Vancomycin (N315)	Ciprofloxacin (30min)	Ciprofloxacin (120min)	Teicoplanin resistance	Glycopeptide resistance (14-4 vs MRGR3)	Glycopeptide resistance (14-4 vs 14-4Rev)	Vancomycin resistance (Newman)	Vancomycin resistance (JH1)
sa_c1s2_a_at	dnaA	SA0001	0			-0.239483			-0.531669																													-						+
sa_c5s6_a_at	dnaN	SA0002	0			-0.233744			-0.282616																													-						+
sa_i11087dr_x_at	dnaN	SA0002	1																																			-						+
sa_c9s10_at		SA0003	0														+																					-
sa_c13s15_a_at	recF	SA0004	0						0.286758																													-						+
sa_c18s19_a_at	gyrB	SA0005	0						0.238014																													-						+
sa_c22s9176_a_at	gyrA	SA0006	0							-																												-						+
sa_c25s24_a_at		SA0007	0	0.414005	0.528403		0.455843																										-
sa_c31s28_a_at	hutH	SA0008	0			-1.55161		-0.72243	-1.70153	+						+											-							-					+	+	+							+
sa_c35s30_a_at	serS	SA0009	0			-0.292389			-0.858365																	-	-				-							-
sa_c37s34_a_at	azlC	SA0010	0			-0.857032			-1.71115				+			+																						+
sa_c47s43_a_at		SA0011	0										+			+																						+
sa_c49s48_a_at		SA0012	0
sa_c55s52_a_at		SA0013	0
sa_c57s54_a_at	rplI	SA0014	0						0.185777																												-
sa_c61s58_a_at	dnaC	SA0015	0
sa_c65s61_a_at	purA	SA0016	0		0.355639				0.748324					-		-		+					-	-	-						-						-	-				-	-	-
sa_c9460s8268_at	vicR	SA0017	0										-	-
sa_c69s68_a_at	vicK	SA0018	0										-																								-	-
sa_c73s72_a_at		SA0019	0						0.14307																							-					-	-
sa_c77s76_a_at		SA0020	0																																		-	-
sa_c9464s8272_a_at	yycJ	SA0021	0			0.575836		0.372717	0.648666									-													+							-
sa_c83s9423_a_at		SA0022	0			-1.30848			-1.85319				+						-			-	-	-	-						-																-		-
sa_c83s9423_s_at		SA0022	1			-1.15097		-0.651393	-3.18329				+						-			-	-	-	-						-																-		-
sa_c83s9423cs_s_at		SA0022	1			-1.15481		-0.653585	-3.38745				+						-			-	-	-	-						-																-		-
sa_c84s9424_at		SA0022	1			-0.972235		-0.525584	-2.41347				+						-			-	-	-	-						-																-		-
sa_c84s9424_s_at		SA0022	1			-1.15794		-0.608789	-3.1879				+						-			-	-	-	-						-																-		-
sa_c85s79_a_at	orfX	SA0023	0			-0.443518		-0.309397	-0.949732																												-
sa_c89s9425_a_at		SA0024	0
sa_c95s9432_at		SA0025	0
sa_c95s9432_x_at		SA0025	1
sa_c98s9435_a_at		SA0026	0
sa_c102s9439_at	truncated(repB)	SA0027	0											+
sa_c104s9441_a_at	truncated(repB)	SA0027	1											+
sa_c106s9443_a_at	pre	SA0029	0
sa_c108s9445_at	bleO	SA0032	0
sa_c110s9447_a_at	aadD	SA0033	0
sa_c112s9450_at		SA0035	0
sa_c115s9453_at		SA0036	0
sa_c118s9456_at		SA0037	0											+
sa_c121s9459_a_at	mecA	SA0038	0																																										-
sa_c10555s11016cv_s_at	mecR1	SA0039	0
sa_c124s9461_at	mecR1	SA0039	1
sa_c124s9461_s_at	mecR1	SA0039	1
sa_c126s9463_a_at	mecI	SA0040	0
sa_c128s9465_a_at	xylR	SA0041	0																																											+	+
sa_c130s9468_a_at		SA0042	0
sa_c132s9470_at		SA0043	0
sa_c134s9471_at		SA0044	0
sa_c143s9473_at		SA0046	0
sa_c145s9481_a_at		SA0047	0
sa_c152s9488_at	ermA	SA0048	0
sa_c159s9490_a_at	ant(9)	SA0049	0
sa_c166s9497_at	tnpC	SA0050	0
sa_c173s9504_at	tnpB	SA0051	0
sa_c180s9516_at	tnpA	SA0052	0
sa_c187s9517_a_at	truncated(radC)	SA0053	0																	+
sa_c189s9519_a_at		SA0054	0
sa_c189s9519cs_a_at		SA0054	1
sa_c192s9522_a_at		SA0055	0
sa_c192s9522cs_a_at		SA0055	1
sa_c197s9528_a_at		SA0056	0
sa_c197s9528cv_at		SA0056	1
sa_c197s9528cv_x_at		SA0056	1
sa_c200s9531_at	ccrB	SA0057	0
sa_c202s9533_at	ccrA	SA0058	0
sa_c206s9537_at		SA0059	0
sa_c206s9537_s_at		SA0059	1
sa_c9472s10382_s_at		SA0059	1
sa_i9539d_x_at		SA0059	1
sa_c208s9539_at		SA0060	0
sa_c208s9539_s_at		SA0060	1
sa_c210s9540_a_at		SA0061	0
sa_c212s9542_at	tnp	SA0062	0
sa_c214s9544_at	tnp	SA0063	0
sa_c216s9547_a_at		SA0064	0
sa_c220s9551_at		SA0065	0
sa_c226s9553_at	kdpE	SA0066	0
sa_c228s9555_at	kdpD	SA0067	0
sa_c230s9557_at	kdpA(SCCmec)	SA0068	0
sa_c232s9559_a_at	kdpB(SCCmec)	SA0070	0																																						+
sa_c234s9560_a_at	kdpC(SCCmec)	SA0071	0																							+
sa_c241s9564_a_at		SA0072	0																																														+
sa_c10015s10480_at		SA0073	0
sa_c244s9566_a_at		SA0074	0																																						+
sa_i9566u_x_at		SA0075	0
sa_c246s9568_at		SA0076	0
sa_c248s9570_a_at		SA0077	0											+
sa_c10314s9002_a_at		SA0078	0								+																						+
sa_c10017s10482cv_s_at		SA0079	0
sa_c9483s8274_a_at		SA0080	0						-0.49978																	+	+
sa_c136s82_a_at		SA0081	0			-0.523017			-0.554374					+												+	+
sa_c9489s8278_a_at		SA0082	0																							+	+													+
sa_c9491s8284_a_at		SA0083	0										-													+	+
sa_c9495s8286_a_at		SA0084	0			-0.676229		-0.71767	-1.05492										+					+	+	+	+
sa_c511s337_a_at		SA0085	0															+								-					-							-				-
sa_c541s365_a_at		SA0086	0			0.432152			0.775527
sa_c578s404_a_at		SA0087	0			0.271996			0.425478
sa_c609s428_a_at		SA0088	0										+
sa_c648s458_a_at		SA0089	0			-0.765342		-0.748489	-1.53413				+						-								-											+
sa_c692s500_a_at		SA0090	0			-0.333185			-0.578045					+
sa_c724s534_a_at	plc	SA0091	0			-0.74534			-1.8592										-	+										+
sa_c756s563_at		SA0096	0
sa_c802s600_a_at		SA0097	0																	-
sa_c839s639_a_at		SA0098	0			-1.62119		-0.96327	-2.51476						-	+			+			+	+	+	+	+				+			+								+							-
sa_c875s677_a_at		SA0099	0			-1.3246		-0.570435	-2.2069						-			+	+			+	+	+	+	+	+														+							-
sa_c904s700_a_at		SA0100	0			-0.79792		-0.36836	-1.11069					+				+					-	-	-	-	-	+	+		-		-				-			+
sa_c939s733_a_at		SA0102	0							-									+														+	+							+
sa_c10026s8725_a_at		SA0103	0																																						+
sa_c6032s5230_a_at		SA0104	0			-0.783226			-2.32566			-														-															+
sa_c978s764_a_at		SA0105	0			-0.673279		-0.466795	-1.20066										+																			-			+
sa_c9515s8301_a_at	lctP	SA0106	0			-0.498297		-0.201112	-1.12239				+	+		-										-	-						-	-							+
sa_c1082s9604cv_s_at	spa	SA0107	0			-1.33272		-0.768892	-2.65623	-						+	+	-		-											-								-	-	-					-	-	-	-
sa_c1108s889_at	sarH1	SA0108	0			-0.501024			-1.13171					+					+												-													+	+				-
sa_c1138s917_a_at	sirC	SA0109	0			-0.348854		-0.3222	-0.497103					+													+									+					+
sa_c1172s953_a_at	sirB	SA0110	0						-1.24856							-										+	+									+		-			+
sa_c1230s1008_at	sirA	SA0111	0			-0.762663			-1.85583					+		-											+							+		+		-
sa_c9525s8305_a_at		SA0112	0																							+	+									+
sa_c1308s1080_a_at		SA0113	0							+																+	+									+
sa_c1340s1111_a_at		SA0114	0																							+	+									+					+
sa_c1358s1133_a_at		SA0115	0																							+	+									+					+
sa_c1388s1161_a_at		SA0116	0																							+	+							+		+
sa_c1419s1193_a_at		SA0117	0																								+							+		+					+
sa_c1447s1221_a_at		SA0118	0																								+							+		+					+
sa_c1482s1261_a_at		SA0119	0																								+							+		+
sa_c1546s1320_a_at		SA0120	0																								+							+		+
sa_c1559s1325_a_at		SA0121	0						-0.879201																	-	-														+
sa_c9528s8308_a_at	butA	SA0122	0													+						+	+	+	+	+			+	+								+	+	+	+	+
sa_c1597s1351_a_at		SA0123	0									-			-	+	-											+		+											+
sa_c1612s1357_a_at		SA0124	0									-			-		-
sa_c1651s1389_a_at		SA0125	0									-			-																										+
sa_c1716s1453_a_at		SA0126	0					0.405734				-			-											-															+
sa_c1750s1485_a_at		SA0127	0									-			-		-																					-			+
sa_c1792s1522_a_at	sodM	SA0128	0										+		+	-			-												-
sa_c10316s10702_s_at		SA0129	0			-0.708183			-1.48355				+			+							+	+	+					+																		-
sa_c1825s9344_a_at		SA0129	1			-0.597247			-1.42048				+			+							+	+	+					+																		-
sa_c1858s1579_a_at		SA0130	0						-0.393002							+
sa_c1898s1619_a_at	pnp	SA0131	0																							+						+		+
sa_c1968s1693_a_at		SA0132	0						0.591192							+										+						+		+							+
sa_c2006s1720_a_at	dra	SA0133	0						0.396481				-	-
sa_c2038s1749_a_at	drm	SA0134	0			0.412055			0.605692					-										+	+
sa_c2078s1788_a_at		SA0135	0									-																													+
sa_c2116s1822_a_at		SA0136	0									-																		+											+
sa_c2150s1851_a_at		SA0137	0									-																													+
sa_c9538s8314_a_at		SA0138	0						-0.670323			-		+																								+
sa_c2222s1923_a_at		SA0139	0																								+											+			+
sa_c2258s1957_a_at		SA0140	0			-0.702071			-1.28327
sa_c2287s9677_a_at		SA0141	0																																			+
sa_c10319s10704cv_s_at		SA0142	0			0.487754			0.829697																													+
sa_c2305s9695_a_at		SA0142	1			0.252331			0.538912																													+
sa_c2323s1970_a_at	adhE	SA0143	0										+	+		+	-											+	+	+
sa_c2346s1974_a_at	capA	SA0144	0			-0.400428		-0.261857	-0.848454		+	+	+						+	+										+											+
sa_c2385s1987_a_at	capB	SA0145	0			-0.398432		-0.252112	-0.912837		+		+						+
sa_c2399s1991_a_at	capC	SA0146	0			-0.38781		-0.174891	-0.926918		+		+						+										+	+			+
sa_c2413s1997_a_at	capD	SA0147	0			-0.413633		-0.244804	-0.954593		+	+	+						+	+																					+
sa_c9546s8318_a_at	capE	SA0148	0			-0.35255		-0.200908	-0.888968		+		+						+
sa_c2479s2056_a_at	capF	SA0149	0		-0.169135	-0.431056		-0.215875	-0.974896		+		+						+	+
sa_c2516s2092_a_at	capG	SA0150	0			-0.334608		-0.171312	-0.908502		+		+						+
sa_c10086s8810_a_at	capH	SA0151	0			-0.392021		-0.161583	-1.04233				+	+					+
sa_c10087s8814_a_at	capI	SA0152	0			-0.416215		-0.181499	-0.945832				+	+					+																						+
sa_c10088s8818_a_at	capJ	SA0153	0			-0.422426			-0.866791	+			+	+				+	+	+
sa_c10089s8822_a_at	capK	SA0154	0			-0.350402			-0.718739				+	+						+																					+
sa_c2662s2236_a_at	capL	SA0155	0			-0.31222			-0.982604				+						+	+
sa_c2727s2300_a_at	capM	SA0156	0			-0.222733		-0.23002	-0.62577		+		+						+																		-
sa_c2767s2340_a_at	capN	SA0157	0			-0.457411			-0.94381				+						+																		-
sa_c2795s2364_a_at	capO	SA0158	0			-0.363566			-0.861546				+						+
sa_c2824s2392_a_at	capP	SA0159	0			-0.344422			-0.949688				+
sa_c2855s2422_a_at		SA0160	0
sa_c2891s2455_a_at		SA0161	0											+																						+
sa_c2918s2481_a_at	aldA	SA0162	0						0.409768		+		-					-							+																							+
sa_c2956s2512_a_at		SA0163	0													+			+								+
sa_c2968s2524_a_at		SA0164	0						-1.12784										+							+																+						-
sa_c3008s2564_a_at		SA0165	0									-					-									+	+											+				+
sa_c3043s2596_a_at		SA0166	0																																							+							+
sa_c3077s2628_a_at		SA0167	0																							+												+			+	+
sa_c3118s2672_a_at		SA0168	0																						-	+	+											+				+
sa_c3158s2704_a_at		SA0169	0																							+												+				+
sa_c3224s2774_a_at		SA0170	0			0.410033			0.532202	+												+	+	+	+					-	+	+		-		+		+	+			+
sa_c10345s9018_a_at	fdh	SA0171	0																	+											+							+			+	+
sa_c3310s2853_a_at		SA0172	0			0.580084			1.24805																														+	+	+							+
sa_c10346s10731_s_at		SA0173	0			-0.439763			-0.841714	+							+							+	+							+							+	+	+
sa_c3341s2876_a_at		SA0173	1						-0.542073	+							+							+	+							+							+	+	+
sa_i10731u_x_at		SA0173	1						-0.537778	+							+							+	+							+							+	+	+
sa_c3383s2912_a_at		SA0174	0				0.388011		-0.58737	+								+
sa_c3412s2940_a_at		SA0175	0										-	-		+												+	+	+
sa_c3437s2970_at		SA0176	0
sa_c3500s3018_a_at	argJ	SA0177	0						-0.745184							+
sa_c3529s3038_a_at	argC	SA0178	0						-0.892825																-																+
sa_c3548s3054_a_at		SA0179	0			-1.06782		-1.00313	-1.56211							+																						+
sa_c3567s9159_a_at	brnQ	SA0180	0			-0.996914		-0.452971	-2.28951					+								-	-	-	-													+
sa_c3627s3109_a_at		SA0181	0						0.363348														+	+	+
sa_c3651s3133_a_at		SA0182	0																				+	+	+					-	-						-	-											+
sa_c3742s3217_a_at	glcA	SA0183	0			-0.590829			-1.00956							-							-	-	-		-						-				-	-
sa_c3778s3248_a_at		SA0184	0			-0.534783		-0.26318	-0.715672	+	+		+																				-	+							+
sa_c3814s3284_a_at		SA0185	0			-0.514397		-0.374728	-0.774935	+	+		+																																			+
sa_c3850s3320_a_at		SA0186	0			-0.537095		-0.238607	-0.638113		+		+					-									+						-
sa_i9845dr_x_at		SA0186	1			-0.52302		-0.280314	-0.646007		+		+					-									+						-
sa_c3928s3395_a_at		SA0187	0			-0.448839			-0.608083	+	+		+					-									+							+							+							+
sa_i3415ur_x_at		SA0188	0																							+	+
sa_c3955s3415_a_at	hsdR	SA0189	0			-0.580019			-1.16607								+
sa_c9550s10404_at		SA0190	0
sa_c9552s10406_a_at		SA0191	0																																											+	+
sa_c5402s10017_at		SA0192	0
sa_c9554s10408_at		SA0193	0
sa_c10163s10590_at		SA0194	0						-0.679238
sa_c10163s10590_x_at		SA0194	1						-0.688197
sa_c9556s10410_a_at		SA0195	0
sa_i10592dr_x_at		SA0195	1
sa_c9558s10412_at		SA0196	0
sa_c5406s10019_a_at		SA0197	0
sa_c3997s3420_a_at	oppF	SA0198	0													+										+						+						+
sa_c4016s3424_a_at	oppB(truncated)	SA0199	0			-0.484627			-1.72612																																+
sa_c4034s3428_a_at		SA0200	0			-0.940306		-0.686141	-1.84247							+											-														+
sa_c4055s3432_a_at	rlp	SA0201	0			-0.834101		-0.574326	-1.75008																																+
sa_c4081s3441_a_at	ggt	SA0202	0			-0.511057			-0.948132																																+
sa_c5954s5161_a_at		SA0203	0																																											+
sa_c4097s3454_a_at		SA0204	0			-0.451568			-1.19192					+																																			-
sa_c4120s3473_a_at		SA0205	0			4.1736		2.24274	5.45927				-			+										+	+					+	+															+	+
sa_c5361s4637_a_at	msmX	SA0206	0			-1.26346		-0.719868	-2.32981		+																-
sa_c4193s3545_a_at		SA0207	0			-1.1457		-0.690277	-2.12057		+		-	+																				+
sa_c4233s3585_a_at	malF	SA0208	0			-1.02582		-0.582108	-1.78588					+														+	+	+				+
sa_c10368s9029_a_at	malG	SA0209	0			-1.07334			-1.57313																			+		+				+
sa_c4349s3699_a_at		SA0210	0			-0.819656			-1.50602																									+
sa_c4387s3735_a_at		SA0211	0			-0.718382			-1.195			+																		+
sa_c4410s3755_a_at		SA0212	0			-0.636342			-1.52791	-		+						-
sa_c9241s8090_a_at		SA0213	0						-0.56917					+								-	-	-	-		+	+			-			+				-
sa_c10684s11134cv_s_at	uhpT	SA0214	0						-0.791415							+												+		+
sa_c10685s11135_s_at	uhpT	SA0214	1													+												+		+
sa_c4488s3831_a_at		SA0215	0
sa_c4513s3855_a_at		SA0216	0
sa_c4544s3883_a_at		SA0217	0						-0.476747																			+		+
sa_c9250s8097_a_at	pflB	SA0218	0										+			+												+	+	+				+					-	-	-							-
sa_c4619s3943_a_at	pflA	SA0219	0										+			+												+	+	+				+					-	-	-							-
sa_c4695s4014_a_at		SA0220	0			-0.407186			-0.741066			+		+			+																-
sa_c4729s4046_at		SA0221	0											+																								+
sa_c4761s9994_a_at	coa	SA0222	0		0.522678									+																											+	+
sa_c4786s4095_a_at	atoB	SA0223	0																									+		+											+
sa_c4820s4127_a_at	hbd-10	SA0224	0																																						+
sa_c4856s4163_a_at		SA0225	0			-0.95256			-1.15909																									-							+
sa_c4884s4191_a_at		SA0226	0			-0.916668			-1.20628																								-								+
sa_c4917s4223_a_at		SA0227	0						-1.27722																	-	-					+	-	-							+					-	-
sa_c4985s4289_a_at		SA0228	0						-0.374273																																+
sa_c5061s4360_a_at		SA0229	0			0.621607			0.930846				-		-	+							+	+	+		+							+
sa_c5102s4400_at		SA0230	0																								+							+
sa_c5164s4463_a_at		SA0231	0										+	-		+							+	+	+	+	+					-	+	+		+	-	-	-	-	-
sa_c5235s4535_a_at	lctE	SA0232	0										+			+																				+			-	-	-
sa_c5270s4569_a_at	ptsG	SA0233	0												-	+												+	+	+				+							+							+
sa_c5453s4720_a_at	iunH	SA0234	0			0.855795			1.08967						-													+		+								-
sa_c5489s4752_a_at		SA0235	0																																						+
sa_c5552s4807_a_at		SA0236	0
sa_c10451s9031_a_at		SA0237	0
sa_c5656s4907_a_at	gatC	SA0238	0
sa_c5694s4942_a_at		SA0239	0
sa_c5789s5030_a_at		SA0240	0
sa_c5829s5070_a_at		SA0241	0										+			+
sa_c5865s5108_a_at		SA0242	0										+			+
sa_c5893s5128_a_at		SA0243	0													+
sa_c5958s5166_a_at	tagF	SA0244	0	0.231006	0.251663	0.81587	0.279588	0.515713	1.14747									+						+														-	+	+	+
sa_c5991s5193_at		SA0245	0			0.368284		0.221096	0.593615																						-						-	-
sa_c6021s5217_a_at		SA0246	0			0.324478			0.534693								+														-						-	-
sa_c9253s8099_a_at		SA0247	0	0.186412		0.238622			0.387934																						-						-	-	+
sa_c6086s5272_a_at		SA0248	0			0.300394			0.417763																												-	-
sa_c6119s5300_a_at	scdA	SA0249	0													+																	+	+		+	-	-	-	-	-							-
sa_c6155s5336_a_at	lytS	SA0250	0			-0.480029			-0.996657			+	+		+		+									-								+											-
sa_c6194s5372_a_at	lytR	SA0251	0			-0.233244			-0.805289			+	+													-								+				-							-
sa_c6230s5410_at	lrgA	SA0252	0									+	+	-	+	+			-												+														-
sa_c6266s5446_a_at	lrgB	SA0253	0						-1.17616			+	+			+		-	-	+											+										+				-
sa_c6341s5509_a_at		SA0254	0																																		-
sa_c6381s5549_a_at		SA0255	0										+													-	-					+	-
sa_c6411s5581_a_at	bglA	SA0256	0										+										+	+		-	-				-	+	-				-
sa_c6449s5616_a_at		SA0257	0						-0.955418																							+		+				-
sa_c6517s5684_a_at	rbsK	SA0258	0																-
sa_c6561s5728_a_at	rbsD	SA0259	0													+			-														-								+
sa_c9259s8103_a_at		SA0260	0																-	+												+	-								+
sa_c6634s5790_a_at		SA0261	0																+																						+
sa_c6700s5841_a_at		SA0262	0						-0.802079					+																		+					-
sa_c6744s5885_a_at		SA0263	0										-			-																									+
sa_c6776s5917_a_at		SA0264	0										-									+		+	+	+	+				-
sa_c6812s5946_a_at	lytM	SA0265	0			0.653481			1.28666				-			-											+										-
sa_c5333s4606_a_at		SA0266	0																					-	-	-	-						-				-	-			+
sa_c6847s5978_a_at		SA0267	0						-0.83747																	-	-				-		-				-	-
sa_c6849s5983_a_at		SA0268	0			-0.786059			-1.00151					+												-					-							-			+
sa_c6853s5989_a_at		SA0269	0			-1.35221			-2.93166			+																			-						-												-
sa_c6859s5993_a_at		SA0270	0			-0.871385			-1.66376			+		+		-			-												-							+
sa_c9261s8106_at		SA0271	0			-0.339444		-0.259035	-0.98119	+		+		+			+	-																			-
sa_c6861s5997_a_at		SA0272	0			-1.15241		-0.45894	-2.40166			+		+					-																		-									-
sa_c6867s6000_a_at		SA0273	0			-0.877239		-0.535697	-1.55699					+																							-
sa_c10505s9038_a_at		SA0274	0			-1.10895		-0.403907	-1.4479																						-						-									-
sa_c6869s6002_a_at		SA0275	0			-1.15763		-0.676569	-2.09043			+																			-						-
sa_c10692s11142_s_at		SA0276	0			-1.05061		-0.587224	-2.00996			+		+		-			-																		-				+
sa_c6875s6009_a_at		SA0276	1			-0.912422			-1.92144			+		+		-			-																		-				+
sa_c9267s8112_a_at		SA0277	0			-0.547064			-1.01399																																					-
sa_c9271s8116_a_at		SA0278	0			-0.732102			-1.66617
sa_c9275s8118_a_at		SA0279	0			-0.814161			-1.39677					+																											+
sa_c9277s8122_a_at		SA0280	0			-0.883304			-1.56825
sa_c9173s10332_a_at		SA0281	0																							-
sa_c9177s8041_a_at		SA0283	0											+																											+
sa_c9184s8046_a_at		SA0284	0			0.383561			0.555925																	-							-								+
sa_c6883s6013_at		SA0285	0						-1.15647										-							-							-				-		-	-	-
sa_c6883s6013_x_at		SA0285	1						-1.34441										-							-							-				-		-	-	-
sa_c6906s10113_a_at		SA0288	0										+
sa_c6917s6037_a_at		SA0291	0						-0.743189				+	+			+		-							-					+							+
sa_c6921s6043_a_at		SA0292	0			-0.360159			-1.18736				+	+			+										-												-	-	-
sa_c6925s6048_a_at		SA0293	0										+			+												+	+	+																		-
sa_c6930s6051_a_at	brnQ	SA0294	0	0.680681		0.552569			0.725001							+
sa_c6934s6055_a_at		SA0295	0			-0.617737			-1.68698				+	+					-							-	-
sa_c6938s6059_a_at		SA0296	0			-0.647669		-0.515567	-1.00643						-	+			+							-				+							-
sa_c6942s6061_a_at		SA0297	0			-0.734622		-0.673904	-1.02253						-	+			+																		-
sa_c6943s6067_a_at		SA0298	0						-0.460001				-																								-
sa_c2469s9369_a_at		SA0299	0									-																													+
sa_c10259s10671cv_s_at		SA0300	0						-0.494029																									+
sa_c6947s6071_a_at		SA0301	0																														-	+							+
sa_c6953s6075_a_at		SA0302	0																																						+
sa_c6957s6079_a_at		SA0303	0			-1.33695			-2.98829		+																						-								+							+
sa_c6959s6083_a_at	nanA	SA0304	0			-0.95337			-2.29152			-	+														-						-								+							+
sa_c6963s6087_a_at		SA0305	0			-0.502603			-0.999415		+														-	-							-								+
sa_c6967s6091_a_at		SA0306	0																													+						+
sa_c9189s8052_a_at		SA0307	0						-0.733526																	-	-						-
sa_c6971s6095_a_at		SA0308	0			-0.923689		-0.59196	-1.02412																		-														+
sa_i6099ur_x_at		SA0308	1																								-														+
sa_c10609s11066_s_at	geh	SA0309	0						-0.251286	+			+	+		-	-			+				-	-													+	-	-	-
sa_c6975s6099_a_at	geh	SA0309	1							+			+	+		-	-			+				-	-													+	-	-	-
sa_c6981s6103_a_at		SA0310	0														+
sa_c6985s6107_a_at		SA0311	0																																						+
sa_c6988s6111_a_at		SA0312	0										-													+	+						+					-											+
sa_c9193s8056_at		SA0313	0																				+	+	+		+						+					-
sa_c6994s6115_a_at		SA0314	0																								+						+					-
sa_c6998s6118_a_at		SA0315	0										-																								-	-
sa_c7000s6122_a_at		SA0316	0										-														+				-							-
sa_c7004s6126_a_at		SA0317	0																+					+	+		+			+	-						-	-			+
sa_c7008s6130_a_at		SA0318	0						-1.25421			-																		+											+							+
sa_c10261s8939_a_at		SA0319	0						-1.24074			-															-						-															+
sa_c7012s6133_a_at		SA0320	0						-1.18369			-														-	-						-								+							+
sa_c7018s6139_a_at		SA0321	0						-1.4672			-														-	-						-															+
sa_c7020s6143_a_at		SA0322	0						-0.583371				+																		+	+						+	-	-	-
sa_c7024s6147_a_at		SA0323	0										+			-															+						-	+
sa_c7028s9290_a_at		SA0324	0
sa_c10693s11143cv_s_at	glpT	SA0325	0						-0.925487																					+							-
sa_c7032s9332_a_at	glpT	SA0325	1			-0.544996			-1.42816																					+							-
sa_c7036s9080_a_at		SA0326	0					-0.433205											+													+									+
sa_c7041s6150_a_at		SA0327	0																+																						+
sa_c7043s6153_a_at		SA0328	0													+											+
sa_c7047s6159_a_at		SA0329	0			-0.326626			-1.11441																												-
sa_c7051s6163_a_at		SA0330	0			-1.18104		-0.836346	-1.89003				+			+																						+
sa_c7055s6165_a_at		SA0331	0									-				+											+											+			+
sa_c7061s6172_a_at		SA0332	0						-0.690162			-			-											+	+											+
sa_c7063s6174_a_at		SA0333	0									-			-
sa_c7069s6178_a_at		SA0334	0			0.616456			0.985041																												-	-
sa_c10265s8943_a_at		SA0335	0			0.465201			0.691158						-								+	+	+	+	+										-	-
sa_c7070s6181_a_at		SA0336	0			0.702945		0.348571	0.917811																	+	+											-
sa_c7076s6187_a_at		SA0337	0
sa_c7078s6191_a_at		SA0338	0			-0.270323	-0.354893		-0.481054																						-															-
sa_c5387s4658_a_at		SA0339	0					-0.285443	-0.360923							-															-									+
sa_c7084s6196_a_at		SA0340	0
sa_c7088s6200_a_at		SA0341	0			-0.778809			-1.8345																	-							-					+											-
sa_c7092s6204_a_at	atoB	SA0342	0			0.393654		0.252393	0.745962						+																							-	+
sa_c7094s6206_a_at		SA0343	0																																			+				+
sa_c7100s6210_a_at	metE	SA0344	0						-1.21447						-	+																										+
sa_c7102s6213_a_at		SA0345	0						-1.09192																																	+
sa_c7106s6219_a_at		SA0346	0																																			+				+
sa_c7112s6224_a_at	metC	SA0347	0						-0.30082																													+
sa_c7120s6232_a_at		SA0348	0
sa_c7124s6234_a_at		SA0349	0			0.967295		0.538466	1.62861
sa_c9204s8062_a_at	ychF	SA0351	0			0.379151			0.672574																												-	-		+
sa_c7136s6248_at	rpsF	SA0352	0																																		-	-
sa_c7140s6251_at	ssb	SA0353	0				0.121551																	-	-							-						-
sa_c7144s6255_a_at	rpsR	SA0354	0																						-		-										-	-
sa_c9208s8066_a_at		SA0355	0						-0.411741
sa_c7188s10159_s_at		SA0356	0
sa_i8066u_x_at		SA0356	1
sa_c9212s8070_a_at		SA0357	0																																				+	+	+
sa_c7195s6261_a_at		SA0358	0
sa_c7199s6265_a_at		SA0359	0						-0.381525				+						+									+		+	-		+				-			+
sa_c7207s6275_at		SA0360	0			-0.710918		-0.427448	-1.39852				+						+					+	+			+	+	+	-		+				-
sa_c7211s6279_a_at		SA0361	0			0.469094		0.205581	0.607298																	-							-					-
sa_c7215s6283_a_at		SA0362	0																												+										+
sa_c7222s6287_a_at		SA0363	0															-
sa_c9086s7967cs_a_at		SA0364	0																-															+				-
sa_c7224s6289_a_at	ahpF	SA0365	0			-0.362196			-0.748125				-										+	+	+						-					-
sa_c7228s6293_at	ahpC	SA0366	0						-0.382743				-										+	+							-					-
sa_c7234s6298_a_at		SA0367	0										-										+	+	+	+	+				-		+						+
sa_c7236s6302_a_at		SA0368	0			-0.437308			-1.05965	+							-		-					-	-	+												+			+
sa_c10267s9119_a_at	tnp	SA0369	0		0.185192	0.198032		0.234212	0.473222
sa_c7247s6307_a_at		SA0370	0
sa_c7249s6311_a_at		SA0371	0					-0.282054	-0.382894																	+
sa_c7255s6315_a_at		SA0372	0					-0.332384			+								+								+
sa_c7257s6317_a_at	xprT	SA0373	0			-0.354729			-0.613751				+				+																					-						-				-
sa_c7261s6323_a_at	pbuX	SA0374	0			-0.304254			-0.626994				+				+																					-			+							-
sa_c9216s8076_a_at	guaB	SA0375	0						-0.478243				+																		-													-
sa_c9220s8080_a_at	guaA	SA0376	0						-0.490132				+																																			-
sa_c7265s6326_a_at		SA0377	0						0.678969							+				+
sa_c7148s6258_a_at		SA0378	0						-0.260229					+													+
sa_c250s98_a_at		SA0379	0						-0.347201																														+	+	+
sa_c7276s6334_a_at		SA0380	0										-				+									+	+						+
sa_c7280s6339_a_at		SA0381	0										-	-								+	+	+	+	+					-		+				-	-			+
sa_c10269s10678_at	set6	SA0382	0
sa_c10269s10678_s_at	set6	SA0382	1
sa_c4038s9918_s_at	set6	SA0382	1
sa_c7282s6343_a_at	set7	SA0383	0
sa_c7287s6347_a_at	set8	SA0384	0						0.301481	+																		+													+		-					+
sa_c7289s10169_a_at	set9	SA0385	0															+																							+
sa_c7294s10173_a_at	set10	SA0386	0						1.00448																																							+
sa_c7298s10175_a_at	set11	SA0387	0
sa_c9232s10345_a_at	set12	SA0388	0
sa_c7299s6350_a_at	set13	SA0389	0																							+	+																					+
sa_c7303s6355_a_at	set14	SA0390	0
sa_c7309s6364_a_at	hsdM	SA0391	0			-0.367617		-0.267352	-0.824186
sa_c3507s3024_a_at	hsdS	SA0392	0			-0.364			-0.959535																	-
sa_c10272s10680_at	set15	SA0393	0
sa_c10272s10680_s_at	set15	SA0393	1		0.312114
sa_c10536s10993_s_at	set15	SA0393	1
sa_c7311s10178_at		SA0394	0																	+																						+
sa_c7311s10178_s_at		SA0394	1																	+																						+
sa_c7313s9398_a_at		SA0395	0									-	+			+											+				-							+	+							+
sa_c5943s10053_a_at	lpl1	SA0396	0
sa_c5948s10058_a_at	lpl2	SA0397	0
sa_c5934s10050_a_at	lpl3	SA0398	0
sa_c5926s10046_a_at		SA0399	0
sa_c5944s10055_a_at	lpl4	SA0400	0													-
sa_c5950s10061_a_at	lpl5	SA0401	0
sa_c3691s9837_at	lpl6	SA0402	0
sa_c5936s5156_a_at	lpl7	SA0403	0
sa_c5929s5150_a_at	lpl8	SA0404	0
sa_c7317s10181_s_at		SA0406	0																	+
sa_c7319s10182_at		SA0406	1																	+
sa_c7321s6366_a_at		SA0407	0														+																				-
sa_c7327s6370_a_at		SA0408	0											+			+
sa_c7333s6374_a_at		SA0410	0																																						+
sa_c7338s6377_a_at	ndhF	SA0411	0					-0.811247								+		-				+	+	+	+								+	+			-	-	+					-
sa_c7344s6381_a_at		SA0412	0							-								-					+	+	+	+	+							+			-	-	+
sa_c9238s8088_a_at		SA0413	0						0.328408														+	+	+	+	+				+			+			-	-
sa_c7352s6391_a_at		SA0414	0																												+										+
sa_c7356s6393_a_at		SA0415	0			0.350925			0.540004																		+												+
sa_c7360s6397_a_at		SA0416	0			0.439633			0.574027																		+										-		+
sa_c7365s6401_a_at		SA0417	0									+				-										-							-
sa_c7368s9209_a_at	cysM	SA0418	0			0.752899		0.426885	1.20319				-										-	-		+							+					+			+								+
sa_c10721s11169cv_s_at	metB	SA0419	0			0.709369		0.482824	1.09463				-										-	-	-	+	+					-	+				-	+			+
sa_c7372s10188cs_s_at	metB	SA0419	1			0.696082		0.701868	1.56053				-										-	-	-	+	+					-	+				-	+			+
sa_c5418s4689_a_at		SA0420	0			-1.1577		-0.612563	-2.8024							+								-	-	+							+					+			+	+
sa_c7374s6406_a_at		SA0421	0			-0.876854		-0.586811	-2.32065							+										+												+				+
sa_c7378s6412_a_at		SA0422	0			-0.735614		-0.351012	-2.01302				+			+																						+			+							-
sa_c10723s11171cv_s_at		SA0423	0			-0.466244			-1.33575					+								-	-	-	-												-		-	-	-	-							-
sa_c7382s10191_a_at		SA0423	1			-0.652809			-1.64591					+								-	-	-	-												-		-	-	-	-							-
sa_c7385s6413_a_at		SA0424	0						0.687843					+																										+
sa_c7389s6417_a_at		SA0425	0	-0.223126				-0.223568	-0.57852
sa_c7393s6421_a_at		SA0426	0			-0.253876			-0.433843
sa_c6029s5227_a_at		SA0427	0			0.611706		0.302317	1.10298					-								+	+	+	+								-					-	+	+	+
sa_c7400s6425_a_at		SA0428	0			0.654782		0.352435	1.23273								+					+	+	+	+																+
sa_c7405s6429_a_at	gltC	SA0429	0																													+									+
sa_c7410s6434_a_at	gltB	SA0430	0			-1.14186			-1.5692						+	+																+						+	+
sa_c7412s6438_a_at	gltD	SA0431	0						-1.06979	+						+																						+	+	+	+	+
sa_c7418s6444_a_at	treP	SA0432	0			-0.448403			-0.34538	-						+
sa_c7422s6445_a_at		SA0433	0							-																											-	-	+	+	+
sa_c7424s6449_a_at		SA0434	0			0.271764			0.540741	???								+
sa_c7431s6453_a_at		SA0435	0						-0.402803																													-
sa_c7435s6457_a_at	dnaX	SA0436	0
sa_c9136s8005_a_at		SA0437	0
sa_c7441s6461_a_at	recR	SA0438	0																												-
sa_c7445s6465_a_at		SA0439	0														+					+	+	+	+													-
sa_c7447s6470_a_at	tmk	SA0440	0																							-												-
sa_c7451s6475_at		SA0441	0			-0.186637			-0.323277																	-
sa_c7458s6479_a_at	holB	SA0442	0			-0.208798			-0.579287																	-
sa_c7459s6483_at		SA0443	0			-0.183189			-0.467049						-																							-
sa_c7463s6487_a_at		SA0444	0			-0.274241			-0.488792																												-	-
sa_c7467s6491_a_at		SA0445	0																																			-
sa_c7471s6495_at		SA0446	0																																			-
sa_c7475s6499_a_at		SA0447	0												-	-																						-
sa_c7479s6503_a_at	metS	SA0448	0						-0.295343																													-
sa_c9145s8014_a_at		SA0449	0						-0.301825																													-
sa_c7483s6507_a_at		SA0450	0																																			-
sa_c7487s9214_a_at	ksgA	SA0451	0																					-														-
sa_c7491s6511_at	veg	SA0452	0							+			+																		+															+
sa_c7491s6511_x_at	veg	SA0452	1							+			+																		+															+
sa_c7495s6515_a_at	ispE	SA0453	0			-0.187116			-0.512888				+			+		+																					-	-	-
sa_c9149s8019_a_at	purR	SA0454	0						-0.365487				+																								-								+
sa_c7499s6519_a_at		SA0455	0			-0.372903		-0.262567	-0.609098							+			+						+												-
sa_c7503s6523_at	spoVG	SA0456	0			-0.481719		-0.245148	-0.742168				+			+			+						+												-
sa_c7509s6527_a_at	gcaD	SA0457	0																																			-
sa_c9157s8026_a_at	prs	SA0458	0																					-														-
sa_c7511s6531_a_at	rplY	SA0459	0					0.257473																							-	-					-
sa_c7515s6535_a_at	pth	SA0460	0			0.237356			0.460822	-																													+
sa_c7520s6539_a_at	mfd	SA0461	0						0.349967																														+	+	+
sa_c7523s6543_a_at		SA0462	0						0.533176																													-
sa_c7527s6547_a_at		SA0463	0			0.291602			0.500524																													-
sa_c10280s8964_a_at		SA0464	0						0.295362																		+
sa_c9161s8031_at		SA0465	0	0.207006					0.256919
sa_c7535s6554_a_at		SA0466	0						-0.291162																						-
sa_c7541s6559_a_at	tilS	SA0467	0					0.169171														-	-	-	-						-						-	-								-
sa_c7543s6563_at	hpt	SA0468	0			0.313027		0.253831	0.414431														-	-	-						-							-						-
sa_c7547s6567_a_at	ftsH	SA0469	0			0.282686		0.167352	0.387112				-	-																		-							+
sa_c9167s8035_a_at		SA0470	0		0.250219	0.416061		0.303223	0.497883				-	-												+	+											-	+	+	+
sa_c9169s8039_a_at	cysK	SA0471	0			0.490106			0.769793								-																+						+		+
sa_c7551s6571_a_at	folP	SA0472	0						-0.651697																													-
sa_c7555s6575_a_at	folB	SA0473	0																																			-			+
sa_c7561s6578_a_at	folK	SA0474	0
sa_c7567s6587_a_at	lysS	SA0475	0					0.22345
sa_c8791s7731_a_at		SA0476	0
sa_c8795s7735_a_at		SA0477	0			-0.579879			-1.0138
sa_c8799s7739_a_at		SA0478	0			-0.599757			-1.13766																														+
sa_c8803s7743_a_at	nupC	SA0479	0			-0.61817			-1.51772														-	-	-	-							-					-
sa_c8807s7748_a_at	ctsR	SA0480	0						0.682729				-	-								+	+	+	+							+				+
sa_c7571s6589_a_at		SA0481	0						0.692301				-	-								+	+	+	+							+							+	+	+
sa_c8813s7749_a_at		SA0482	0						0.58266				-										+	+	+							+
sa_c10611s9075_a_at	clpC	SA0483	0						0.636622				-										+	+	+						-	+
sa_c256s9573_s_at	clpC	SA0483	1						0.706873				-										+	+	+						-	+
sa_c7575s6595_a_at	radA	SA0484	0											-
sa_c7579s6599_a_at		SA0485	0													-																							+
sa_c7583s6603_a_at	gltX	SA0486	0						-0.364267															-	-
sa_c7587s6607_a_at	cysE	SA0487	0						0.355743																													-
sa_c7593s9335_a_at	cysS	SA0488	0																						+												-	-
sa_c7594s10197_at	cysS	SA0489	0						0.391853																													-
sa_c7597s6610_a_at		SA0490	0																																			-
sa_c7603s6613_a_at		SA0491	0			0.234128			0.245421																													-
sa_c7607s6618_a_at		SA0492	0						0.338289																													-
sa_c7609s6622_a_at	secE	SA0493	0			0.288898			0.456773																													-			+
sa_c7613s6627_at	nusG	SA0494	0						0.206023													-	-	-	-													-
sa_c8818s7755_a_at	rplK	SA0495	0																					-	-
sa_c7620s6631_a_at	rplA	SA0496	0					0.274385								-							-	-	-							-					-	-
sa_c7621s6634_a_at	rplJ	SA0497	0																					-	-					-
sa_c7625s6638_at	rplL	SA0498	0					0.267103								-								-	-						-						-	-
sa_c8822s7758_at		SA0499	0																											-							-	-
sa_c7633s6648_a_at	rpoB	SA0500	0
sa_c7637s6652_a_at	rpoC	SA0501	0
sa_c7641s6656_a_at		SA0502	0																				-	-	-													-
sa_c7645s6658_a_at	rpsL	SA0503	0																				-	-	-
sa_c8830s7766_a_at	rpsG	SA0504	0																					-	-													-
sa_c8835s7770_a_at	fus	SA0505	0																											-
sa_c8838s7774_a_at	tufA	SA0506	0
sa_c7649s6662_a_at		SA0507	0			0.30488				+						+							+	+	+													+	+	+	+
sa_c7653s6666_a_at	bioF	SA0508	0																																		-
sa_c7657s6670_a_at		SA0509	0						-0.326985					-					+				+	+	+	+	+				-						-
sa_c7663s6675_a_at	araB	SA0510	0						0.381899																	-							-
sa_c7665s6679_a_at		SA0511	0			-0.302288			-0.514101																		-
sa_c7669s6683_a_at	ilvE	SA0512	0			0.281269			0.423952															+	+						-
sa_c7679s6686_a_at		SA0513	0			0.266894			0.497249																														+	+	+
sa_c8842s7778_a_at		SA0514	0																					-	-													-
sa_c7681s6690_a_at		SA0515	0							+				+									-	-	-	-												-
sa_c7687s9277_a_at		SA0516	0						-0.482536														-
sa_c9786s10435_s_at		SA0516	1						-0.319252														-
sa_c7688s6694_a_at		SA0517	0						-0.341774																	-					-
sa_c7692s6698_at		SA0518	0			-0.233207			-0.504172					+												-					-
sa_c7698s6703_a_at	sdrC	SA0519	0									+		+						-																			-	-	-						-
sa_i10207dr_x_at	sdrC	SA0519	1									+		+						-																			-	-	-						-
sa_c8852s7787_a_at	sdrD	SA0520	0			-0.555382			-1.63305			+					+	+		-
sa_c7700s10206_a_at	sdrE	SA0521	0									+		+		+										+	+										-
sa_c7706s6706_a_at		SA0522	0												+											-
sa_c7710s6710_a_at	teichoicacidbio	SA0523	0						-0.308231								+	+
sa_c7714s6714_a_at		SA0524	0
sa_c7716s6718_a_at		SA0525	0																																				+	+
sa_c7720s6722_a_at		SA0526	0
sa_c7724s6726_a_at	nagB	SA0527	0			0.387183			0.569008							+							+	+	+						-								+									+
sa_c7728s6730_a_at		SA0528	0		-0.208207			-0.196101											+												-								+
sa_c7732s6735_at		SA0529	0																+												-								+
sa_c7736s6739_a_at		SA0530	0					-0.476391	-1.27687																	-												-
sa_c7740s6743_a_at	proP	SA0531	0						-0.676278				+								+				+	-																+
sa_c7744s6747_at	vraA	SA0533	0						-0.651521																	-					+							-
sa_c7748s6751_a_at	vraB	SA0534	0			-0.80005			-1.48364																													-			+
sa_c7752s6755_at	vraC	SA0535	0			-0.77799			-1.3474																	-												-			+						+	+
sa_c7756s6760_a_at		SA0536	0			-0.931276			-2.25074												+					-												-				+				+	+	+
sa_c7764s6767_at	thiD	SA0537	0						0.234317	-								-
sa_c7768s6771_a_at	ung	SA0538	0			-0.260613			-0.38213																	-	-										-	-
sa_c7774s6775_a_at		SA0539	0			-0.229356			-0.444268																	-	-											-
sa_c7776s6779_a_at		SA0540	0						-0.435384
sa_c7780s6783_a_at		SA0541	0						-0.270207							+			+							-				-	-						-	-
sa_i11172dr_x_at		SA0541	1													+			+							-				-	-						-	-
sa_c7785s6787_a_at		SA0542	0																																		-	-
sa_c7789s6791_a_at		SA0543	0						-0.724822
sa_c7795s6795_a_at		SA0544	0																						+
sa_c7797s6799_a_at	pta	SA0545	0						-0.343629														+	+	+
sa_c7801s6804_a_at		SA0546	0			-0.175421			-0.244659															+	+
sa_c7805s6807_a_at	mvaK1	SA0547	0			0.449203			0.69708										+																			-	+	+	+
sa_c7809s6812_a_at	mvaD	SA0548	0			0.293686			0.646498										+																			-
sa_c8854s7791_a_at	mvaK2	SA0549	0			0.301615			0.442715								-		+																			-	+
sa_c7813s6815_at		SA0550	0		0.242404																						+											+	+	+	+
sa_c7819s6819_a_at		SA0551	0																												-	+	+					+
sa_c7821s6823_a_at		SA0552	0						-0.430005																							+						+
sa_c6877s10101_at		SA0553	0			-0.627313		-0.440346	-1.14281				+																																		-
sa_c6877s10101_s_at		SA0553	1			-0.652048		-0.331427	-1.20913				+																																		-
sa_c8874s7793_a_at		SA0554	0			-0.637695		-0.35995	-0.974135				+
sa_c8868s9084_a_at		SA0555	0			-0.772719			-0.985039				+																				-				-
sa_c7837s10217_at		SA0556	0			-0.460127			-0.739474																												-
sa_c7841s6831_a_at		SA0557	0																																			-
sa_c8881s7799_at		SA0558	0			0.243895			0.433392					-																								-
sa_c7843s6835_a_at		SA0559	0																				+	+							-
sa_c7847s6839_a_at		SA0560	0																				+	+	+						-
sa_c7851s6843_a_at		SA0561	0																												-						-
sa_c7855s6846_a_at	adh1	SA0562	0										+			+								+	+			+		+									-	-	-							-
sa_c7859s6850_at		SA0563	0						-0.398471																	-					-																	-
sa_c7865s6854_a_at	argS	SA0564	0						-0.41732															-	-													-										-
sa_c7867s6858_a_at		SA0565	0
sa_c7871s6863_a_at		SA0566	0			-0.677699		-0.208577	-1.28313				+										-	-	-	-	-				-		-				-	-
sa_c7875s6868_a_at		SA0567	0			-0.254852			-0.319449																	-							-
sa_c7879s6872_at		SA0568	0						-0.30235																						-
sa_c7883s6875_a_at		SA0569	0						-0.282493																						-							-
sa_c7887s6878_a_at		SA0570	0						-0.474406																				+	+
sa_c7891s6882_a_at		SA0571	0			0.37799			0.639405
sa_c7895s6886_a_at		SA0572	0			-0.719868		-0.446465	-0.839406							+			+					+	+	+	+		+	+			+				-
sa_c7899s6890_at	sarA	SA0573	0						0.485392				-						+												-												-	-	+				+
sa_c7905s6894_a_at		SA0574	0						0.690843
sa_c7907s6898_a_at		SA0575	0
sa_c7911s10220_at		SA0576	0																								+
sa_c7911s10220_s_at		SA0576	1																								+
sa_c7916s6903_a_at		SA0577	0			-0.68569		-0.410245	-1.16452										+							-							+
sa_c10726s11174cv_s_at		SA0578	0					-0.35702	-0.657898						-				+
sa_c7917s9265_a_at		SA0578	1			-0.533269			-0.837541						-				+
sa_c7921s6906_a_at		SA0579	0												-				+
sa_c7925s6910_a_at		SA0580	0			-0.262402			-0.306137						-				+
sa_c7931s6914_a_at		SA0581	0			-0.536494			-0.735278						-				+	+
sa_i10346dr_x_at		SA0581	1												-				+	+
sa_c8887s7802_a_at		SA0582	0			-0.44377			-0.344204										+	+																		-
sa_i6918dr_x_at		SA0582	1																+	+																		-
sa_c7937s6924_at		SA0583	0			-0.429138			-0.641816										+																			-			+
sa_c7941s6928_a_at		SA0584	0																+												-						-	-
sa_c7945s6932_a_at		SA0585	0			0.433861			0.506075															+	+	+							+				-
sa_c8892s7808_a_at		SA0587	0						-0.299264				+									+	+	+	+		-									+
sa_c7949s6934_a_at	psaC	SA0588	0							+			+									+	+	+	+		-									+
sa_c5408s4676_a_at		SA0589	0						-0.211613	+			+									+	+	+	+		-									+
sa_c8893s7810_at	sirR	SA0590	0
sa_c8897s7814_a_at		SA0591	0		0.670768	3.80212		2.47152	5.26202																						+							+	+	+	+					+	+	+	+
sa_c7953s6938_a_at	tagA	SA0592	0																							-																+
sa_c7959s6944_a_at	tagH	SA0593	0			0.417928		0.263845	0.545572																													-
sa_c7964s6948_a_at	tagG	SA0594	0																																			-
sa_c7969s6956_a_at	tagX	SA0596	0			0.367445			0.565541																													-
sa_c8901s7819_a_at	tagD	SA0597	0			0.382497		0.339938	0.917892																													-
sa_c7973s6959_a_at	pbp4	SA0598	0		0.2615	0.272838		0.319628	0.311965													-	-	-	-															+
sa_c5435s4704_a_at		SA0599	0						0.25489						-	+																													-
sa_c7977s6963_a_at		SA0600	0			-0.5509		-0.201959	-1.19203																	-							-				-	-
sa_c7985s6972_at		SA0601	0			-0.385251		-0.254437	-0.704596																													+		+
sa_c5423s4693_a_at	fhuA	SA0602	0						-0.414028								+													-						+
sa_c7989s6976_at	fhuB	SA0603	0																							+										+											-
sa_c7993s6980_at	fhuG	SA0604	0																							+										+
sa_c7997s6983_at		SA0605	0						0.52795				-					-																			-				+
sa_c8003s6987_a_at		SA0606	0						0.582892				-																								-
sa_c8005s6991_at		SA0607	0						0.760088				-
sa_c8009s6995_a_at		SA0608	0			0.815605			1.45926																														-	-	-							+
sa_c8013s6998_a_at		SA0609	0		0.295354			0.30072	0.660646																												-	-
sa_c8019s7004_a_at		SA0610	0			0.338254			0.498822
sa_c8021s7008_a_at		SA0611	0			0.835739			1.04501
sa_c8025s7012_a_at		SA0612	0			0.544514			0.917926							+										+	+						+
sa_c8031s7016_a_at		SA0613	0			0.161814			0.303854
sa_c8035s7019_a_at		SA0614	0											+
sa_c8039s7023_a_at		SA0615	0
sa_c5381s4656_a_at	vraF	SA0616	0			-0.762293	0.674099	-0.448397	-0.71526				+
sa_c8043s7027_a_at	vraG	SA0617	0					-0.457098					+																				-
sa_c8905s7823_a_at		SA0618	0						-0.231047														-	-	-	-	-										-
sa_c8909s7826_a_at		SA0619	0	0.233549					-0.270661							-							-	-	-	-							-				-
sa_c8045s7032_at		SA0620	0						-0.599352					+		-	+									-
sa_c8049s7036_at		SA0621	0			0.417923			0.777949															+	+
sa_c8053s7040_a_at		SA0622	0			0.569646		0.395689	0.648854																		+											-
sa_c8059s7043_a_at		SA0623	0			0.193394								+		+
sa_c8913s7831_at		SA0624	0
sa_c8069s7049_a_at		SA0626	0	-0.21005																																		+
sa_c8071s7056_a_at		SA0627	0																				+	+	+
sa_c8075s7059_a_at		SA0628	0
sa_c8079s7064_a_at		SA0629	0			0.390072			0.927947																						-							-	+	+	+
sa_c8087s7071_at		SA0630	0
sa_c8091s7075_a_at		SA0631	0						-0.866466
sa_c8095s7079_a_at		SA0632	0
sa_c8099s7083_a_at		SA0633	0			-0.430714		-0.308776	-0.670014										+							-
sa_c8103s7087_a_at		SA0634	0			-0.406848		-0.638593	-0.79863										+							-												-
sa_c8919s7836_a_at		SA0635	0																+						+						-						-
sa_c8109s7092_a_at		SA0636	0																+										+	+	-		+
sa_c8111s7096_at		SA0637	0						-0.284172										+					+	+				+	+	-
sa_c8117s7099_a_at	bacA	SA0638	0			0.79267		0.480185	1.26707																	-												-	+	+	+
sa_c8122s7103_a_at		SA0639	0			0.399246		0.409049	0.820989							+																							+	+	+
sa_c5439s4708_a_at		SA0640	0			0.541757		0.451491	0.830367							+																					-	-	+
sa_c8922s7839_a_at		SA0641	0										+	+																	-														+
sa_c8125s7107_a_at		SA0642	0						0.723664						+	+																					-	-
sa_c8129s7112_a_at		SA0643	0												+
sa_c8131s7116_a_at		SA0644	0						0.519278																	-
sa_c8137s7120_a_at		SA0645	0			-0.759856			-1.07706				+
sa_c8140s7122_a_at		SA0646	0			-0.512218		-0.539619	-0.767742				+
sa_c8143s7126_at		SA0647	0			0.905423		0.576916	1.94635																																+								+
sa_c8147s7131_a_at		SA0648	0			0.968658	0.333756	0.699766	1.78774																														+	+	+
sa_c8151s7135_at		SA0649	0
sa_c8155s7139_a_at	norA	SA0650	0													+						-	-	-	-												-	+						-
sa_c8928s7841_a_at		SA0651	0						-0.663992					+			+					-	-	-	-						-						-	+
sa_c8161s7141_a_at		SA0652	0						-0.594763
sa_c8164s7148_a_at		SA0653	0													+																					-	-								-
sa_c8169s7149_a_at	fruB	SA0654	0													+																					-	-
sa_c10615s11069cv_s_at	fruA	SA0655	0																																		-	-
sa_c8171s9308_a_at	fruA	SA0655	1																																		-	-
sa_c8176s7154_a_at	nagA	SA0656	0			0.470337			0.648695														+	+	+													-
sa_c8178s7158_a_at		SA0657	0																				+	+	+
sa_c8930s7847_a_at		SA0658	0			-0.327023		-0.453116	-0.417919										+					+	+						-						-	-
sa_c8184s7162_a_at		SA0659	0					-0.410032	-0.500666										+					+	+						-						-	-
sa_c8186s7165_a_at	saeS	SA0660	0													+								-	-						-											+		-
sa_c8190s7169_at	saeR	SA0661	0													+							-	-	-						-						-		+			+		-
sa_c8196s7173_a_at		SA0663	0						-0.413988				+				-
sa_c8200s7177_a_at		SA0664	0			0.6513		0.381106	1.02373																												-	-
sa_c8202s7182_a_at		SA0665	0						-0.291966										+
sa_c8206s7186_a_at		SA0666	0															+	+																							-
sa_c8938s7854_at		SA0667	0		0.493103											+						+			-																+
sa_c8210s7190_a_at		SA0668	0						-0.716509																	-												-
sa_c8215s7194_a_at		SA0669	0																																						+
sa_c8218s7197_at	pabB/C	SA0670	0																																			-
sa_c8222s10227_at		SA0671	0
sa_c8222s10227_s_at		SA0671	1						-0.357888
sa_c8222s10227_x_at		SA0671	1
sa_c8226s7201_a_at		SA0672	0						-0.300055
sa_c8228s7205_a_at		SA0673	0						-0.465868																													-
sa_c8942s7857_a_at		SA0674	0			0.590144	0.214881	0.310369	0.853161				-
sa_c8234s7212_a_at		SA0675	0														+						-	-
sa_c8946s7864_a_at	recQ	SA0676	0							+							+										+														+
sa_c5343s4616_a_at		SA0677	0																				+	+		+	+											-				+
sa_c8236s7216_a_at	proX	SA0678	0																				+	+	+	+	+											-	+			+
sa_c8240s7220_a_at	hisC	SA0679	0					-0.425744	-0.671032																	+	+											+
sa_c8244s7224_a_at		SA0680	0																																			+
sa_c8250s7228_a_at		SA0681	0			-0.630118		-0.643448	-0.731506				+						+																		-
sa_c8252s7229_a_at		SA0682	0			-0.671524		-0.396426	-1.40736				+			+	+																-				-	+
sa_c8256s7233_at		SA0683	0	0.236857																											-
sa_c8262s7237_a_at		SA0684	0	0.30901			0.376574
sa_c8264s7244_at	nrdI	SA0685	0			-0.405595			-0.90353				+				+																				+						+	+
sa_c8270s7248_a_at	nrdE	SA0686	0			-0.358698			-0.82665				+																		-												+	+
sa_c8272s7252_at	nrdF	SA0687	0			-0.377432			-0.883854														-	-	-						-							-					+	+				-
sa_c8276s7256_a_at		SA0688	0			-0.592113			-0.790262							-										+	+																			-	-
sa_c8283s7260_a_at		SA0689	0													-										+	+											-								-	-
sa_c5353s4626_a_at		SA0690	0													-										+	+
sa_c8284s7261_a_at		SA0691	0										-			-																		+		+		-
sa_c8288s7265_a_at		SA0692	0						0.315109																									+				-
sa_c8293s7271_a_at	murB	SA0693	0																																			-
sa_c8296s7275_a_at		SA0694	0						-0.847347																	-	-																						-
sa_c8300s7279_a_at		SA0695	0			0.389157			0.624305																														+
sa_c8954s7867_a_at		SA0696	0
sa_c8306s7283_a_at		SA0697	0	0.277035		0.304435	0.251375		0.478364																													-
sa_c8308s7288_a_at	pepT	SA0698	0
sa_c8312s7292_a_at		SA0699	0																												-						-	-
sa_c8958s7869_a_at		SA0700	0																			+		+														-
sa_c8316s7293_a_at		SA0701	0			0.525645	0.365283	0.347778	0.787913						+	-										-											-	-
sa_c8964s7875_a_at	llm	SA0702	0		0.351195	0.732365		0.56686	1.37586																	-
sa_c8320s7299_a_at		SA0703	0			0.408967			0.620536
sa_c10545s11005_s_at		SA0704	0			-0.324712			-0.81323																	-												-
sa_c8324s10230_a_at		SA0704	1			-0.383825			-0.674235																	-												-
sa_c8327s7303_a_at	comFA	SA0705	0																							+					+	+
sa_c8331s7308_a_at		SA0706	0																							+	+				+	+
sa_c8966s7880_a_at		SA0707	0													+													+	+		+						+
sa_c8335s7309_a_at	secA	SA0708	0			0.521449		0.413035	0.743984					-																								-
sa_c8340s7313_at	prfB	SA0709	0						-0.422535
sa_c8344s7317_a_at		SA0710	0	0.31923					-0.407917			-			-	+	-									+	+										-					-
sa_c8348s7321_a_at		SA0711	0																								+											+	+
sa_c10288s8968_a_at		SA0712	0																							+	+											+
sa_c10546s11006_s_at	uvrB	SA0713	0																							+	+						+	+	+		+						+	+
sa_c10548s11008cv_s_at	uvrB	SA0713	1																							+	+						+	+	+		+						+	+
sa_c8354s7326_a_at	uvrA	SA0714	0						-0.159087				-													+	+						+	+	+		+	-					+	+
sa_c8973s7882_a_at	hprK	SA0715	0						0.276385
sa_c8356s7330_a_at	lgt	SA0716	0																																		-
sa_c8360s7335_a_at		SA0717	0						0.325457
sa_c8365s7337_a_at		SA0718	0			0.223389			0.457816																												-	-
sa_c8368s7341_a_at	trxB	SA0719	0										-	-									+	+	+													-
sa_c8372s7348_a_at		SA0720	0
sa_c8374s7350_a_at		SA0721	0					-0.186512					+						+											+
sa_c8978s7885_a_at		SA0722	0																+								+
sa_c8982s7891_at	clpP	SA0723	0						0.611845																					+	-							-	+
sa_c8380s7355_a_at		SA0724	0			-0.634789		-0.478632	-0.890119				-						+												-
sa_c8382s7359_a_at		SA0725	0						-0.400263										+
sa_c8386s7363_a_at	gapR	SA0726	0													+										+
sa_c8986s7896_a_at	gap	SA0727	0																										+	+							-	-
sa_c8390s7366_a_at	pgk	SA0728	0			-0.296638			-0.28886					-						-						+											-	-
sa_c8397s7370_a_at	tpi	SA0729	0		-0.187787	-0.205884			-0.212183					-																							-	-
sa_c8400s7373_a_at	pgm	SA0730	0			-0.253661			-0.390595					-																							-
sa_c8990s7897_at	eno	SA0731	0											-											+			+	+	+								-
sa_c8402s7377_a_at		SA0732	0			-0.154204			-0.315401																	-	-
sa_c8406s7383_a_at	secG	SA0733	0
sa_c8410s7387_a_at	estA	SA0734	0			0.19948			0.494457
sa_c10727s11175_s_at	rnr	SA0735	0																																		-
sa_c8414s10232_a_at	rnr	SA0735	1																																		-
sa_c8414s10232cs_s_at	rnr	SA0735	1																																		-
sa_c8414s10232cv_s_at	rnr	SA0735	1		0.217086																																-
sa_c8418s7390_a_at	ssrP	SA0736	0																																		-
sa_i8971d1r_x_at		SA0737	0
sa_c10292s8971_a_at		SA0738	0			-0.876381			-1.88036					+
sa_c8424s7394_a_at		SA0739	0			-0.576801		-0.420349	-1.74049				+	+			+																						-	-	-
sa_c8429s7398_a_at		SA0740	0			-0.470692		-0.481257	-0.673069										+																						+
sa_c8432s7402_a_at		SA0741	0						-0.309361										+								+				-										+
sa_c8434s7406_a_at	clfA	SA0742	0			-0.335513			-0.444678				-		-	+			+						+	+	+										-		+
sa_c8438s10236_at		SA0743	0		0.48873
sa_c8438s10236_s_at		SA0743	1
sa_c8447s7410_a_at	ssp	SA0744	0												+	+																																+
sa_c10550s11011_s_at		SA0745	0
sa_c8449s10243_at		SA0745	1
sa_c8449s10243_s_at		SA0745	1
sa_c8453s7413_a_at	nuc	SA0746	0			-0.75764			-1.94261			+	+					-	-							-					-		-															-
sa_c8455s7417_a_at		SA0748	0						0.37423										+							-
sa_c8459s7421_a_at		SA0749	0						0.808924										+							-											-
sa_c8463s7426_a_at		SA0750	0			0.730064		0.294958	1.38346																	-							-																+
sa_c8469s7429_a_at		SA0751	0			-0.38312			-0.731845										+							+	+				+						+	+
sa_i10245ur_x_at		SA0751	1																+							+	+				+						+	+
sa_i10436ur_x_at		SA0751	1																+							+	+				+						+	+
sa_c8473s7434_a_at		SA0752	0			-0.450425			-0.650238				+						+												-
sa_i7437ur_x_at		SA0752	1					-0.321154	-0.382212				+						+												-
sa_c6027s5223_a_at		SA0753	0			-0.459388		-0.218869	-0.869193							+																						+
sa_c10616s11070_s_at		SA0754	0										+		+	+		+								+												+
sa_c8481s7443_a_at		SA0754	1						-0.490355				+		+	+		+								+												+
sa_i11070u_x_at		SA0754	1										+		+	+		+								+												+
sa_c8485s7447_a_at	ohr	SA0755	0			-1.27333		-0.717886	-1.98877		+		+			+			+						+	+	+						+					+
sa_c8491s7451_a_at	aroD	SA0756	0																																			-
sa_c8493s7455_a_at		SA0757	0																			+	+	+	+											+
sa_c8497s7459_a_at		SA0758	0						0.350975																						-							-	+	+	+
sa_c8996s7903_a_at		SA0759	0	-0.329928																																		-
sa_c9000s7907_a_at	gcvH	SA0760	0			-0.448504			-0.754644
sa_c8502s10249cs_s_at	truncatedSA	SA0761	0						-0.808114
sa_c8504s7462_at		SA0768	0			-0.510654		-0.497622	-0.83243										+					+	+
sa_c5431s4700_a_at		SA0769	0			-1.068		-0.941462	-2.08765				+			+															+							+
sa_c8512s7471_a_at		SA0770	0			-1.09514		-0.925164	-2.35715				+			+										+			-	-							-	+
sa_c8518s7475_a_at		SA0771	0			-0.787683		-0.858201	-2.06107				+			+														-								+				+
sa_c8520s7477_x_at		SA0772	0						-0.400955				+	+					+											+									-	-	-								-
sa_c8528s7487_a_at		SA0773	0
sa_c9004s7911_at		SA0774	0			-0.273256		-0.227278	-0.402395										+						-												-	-
sa_c10551s9053_a_at		SA0775	0			-0.333719		-0.214272	-0.384853																						-							-		+
sa_i7490dr_x_at		SA0775	1			-0.263915			-0.22746																						-							-		+
sa_c8536s7494_a_at		SA0776	0			-0.248155		-0.186573	-0.19135																						-	-					-	-		+
sa_c8540s7497_at	nifU	SA0777	0												-										-						-	-					-	-
sa_c8544s7501_a_at		SA0778	0												-																-	-					-	-
sa_c8548s7508_a_at		SA0779	0			-0.498			-0.995834																													+
sa_c9012s7913_a_at		SA0780	0						0.277978										+														+					-
sa_c8552s7512_a_at		SA0781	0						0.245473										+								+				-						-	-
sa_i7516dr_x_at		SA0781	1						0.39591										+								+				-						-	-
sa_c8560s7519_a_at		SA0782	0			0.531665			0.627346														+	+	+													-
sa_c8564s7523_a_at		SA0783	0			0.441145		0.30722	0.782826														+	+	+								+					-	+
sa_c8568s7527_a_at		SA0784	0			0.388367			0.663516														+	+	+												-	-	+
sa_c8572s7532_a_at	lipA	SA0785	0						-0.217784
sa_c9017s7920_a_at		SA0786	0																												-						-	-
sa_c8576s7536_at		SA0788	0																														-
sa_c8581s7540_a_at		SA0789	0	-0.285195																						-					-							-
sa_c8584s7543_at		SA0790	0																							-					-							-
sa_c8588s7547_a_at		SA0791	0																																			-
sa_c8595s7551_at		SA0792	0			-0.355987																															-
sa_c8595s7551_x_at		SA0792	1			-0.439238			-0.42253																												-
sa_c8601s7554_a_at	dltA	SA0793	0			-0.458295	0.443206		-0.548831					+																	-		-				-								-
sa_c8603s7560_at	dltB	SA0794	0			-0.430874			-0.381834					+																	-						-	-							-
sa_c8607s7564_at	dltC	SA0795	0			-0.32537																									-						-	-							-
sa_c9023s7924_a_at	dltD	SA0796	0			-0.314182			-0.357937	-				+			+																				-	-							-
sa_c8086s7067_a_at		SA0797	0						0.370574																						-															+
sa_c8614s7567_a_at		SA0798	0
sa_c10627s11083cv_s_at		SA0799	0																												-							+		+
sa_c10628s11084_s_at		SA0799	1																												-							+		+
sa_c10301s8984_a_at		SA0800	0						0.284																		+						+
sa_c8621s7569_a_at		SA0801	0			0.247239			0.466482																	+														+
sa_c8625s7576_a_at	ndh	SA0802	0																								-				-
sa_c8631s7580_a_at	ampA	SA0803	0																																			-		+
sa_c8633s7584_a_at		SA0804	0											-		-						+	+		-	+	+							+
sa_c8637s7585_a_at		SA0805	0											-																	-
sa_c8643s7591_a_at		SA0806	0																																	+					+
sa_c8645s7595_a_at	mnhG	SA0807	0			0.316883			0.526621																						-							-
sa_c8649s7599_a_at	mnhF	SA0808	0						0.570921	-																												-		+
sa_c9132s8002_a_at	mnhE	SA0809	0						0.464205														-	-	-						-							-
sa_c8653s7602_a_at	mnhD	SA0810	0						0.277187																													-
sa_c9129s7998_a_at	mnhC	SA0811	0						0.259206																													-
sa_c9124s7996_at	mnhB	SA0812	0						0.455264																													-
sa_c8659s7606_a_at	mnhA	SA0813	0							-																	-											-		+
sa_c8661s7610_a_at	kapB	SA0814	0			-0.373228			-0.417456							+										-	-				-							-
sa_c9116s7986_a_at		SA0815	0																												-							-
sa_c8665s7614_at		SA0816	0			0.346995			0.29369				+			+															+								-	-	-
sa_c8671s7618_a_at		SA0817	0																			+	+	+	+	+	+						+						+
sa_c8673s7622_a_at	rocD	SA0818	0			-0.311386		-0.35224	-0.401788							+		-
sa_c9112s7982_a_at	gudB	SA0819	0						-0.418758									-
sa_c8677s7626_a_at	glpQ	SA0820	0			-0.777236			-1.95524		+		+			-			-								-						-					+											-
sa_c8681s7630_a_at	argH	SA0821	0			-0.489837																																	-	-	-					-	-
sa_c8685s7634_a_at	argG	SA0822	0			-0.558845			-0.576345					-		+
sa_c8689s7638_a_at	pgi	SA0823	0																						+						-							-
sa_c8693s7642_a_at		SA0824	0			1.29806		0.959763	1.95526																															+								+	+
sa_c8697s7646_a_at	spsA	SA0825	0			1.17836		0.768178	1.70587																																	+				+	+	+	+
sa_c8701s7650_a_at	spsB	SA0826	0			0.960059		0.629302	1.39741																													-	+	+	+							+	+
sa_c8705s9226_a_at	addB	SA0827	0														+						+	+	+													+	+	+	+
sa_c8711s7654_a_at	addA	SA0828	0																					+	+						-	-					-		+
sa_i10256dr_x_at	addA	SA0828	1																					+	+						-	-					-		+
sa_c8714s7658_a_at		SA0829	0			0.13711			0.26019					-																	-							-
sa_c8720s7662_a_at		SA0830	0			-0.392362		-0.402645	-0.634101																		+											-	+	+	+
sa_c261s106_a_at	cdr	SA0831	0						0.38834					-																														-
sa_c265s110_a_at		SA0832	0			0.360166			0.568088					-																								-
sa_c269s112_a_at		SA0833	0											-																	-							-
sa_c275s119_a_at		SA0834	0																																			-
sa_c278s123_a_at	clpB	SA0835	0										-									+	+	+	+							+				+			+
sa_c283s125_a_at		SA0836	0
sa_c285s129_a_at		SA0837	0																							+
sa_c289s133_a_at		SA0838	0
sa_c293s9134_a_at		SA0839	0
sa_c302s142_a_at		SA0840	0																							-
sa_c304s144_a_at		SA0841	0										+						-
sa_c312s155_a_at	FabH	SA0842	0										+	-													-				-			-			-	-						-
sa_c318s157_a_at	fab	SA0843	0																								-				-						-	-						-
sa_c320s161_a_at		SA0844	0			-0.220085			-0.443308																																+
sa_c10571s9056_a_at	oppB	SA0845	0		-0.308297	-1.33978		-0.737069	-3.13836				+	+		+																						+				+
sa_c324s166_a_at	oppC-1	SA0846	0			-1.25946		-0.788944	-2.83601				+	+		+																						+	+	+	+	+
sa_c328s170_a_at	oppD	SA0847	0		-0.28632	-1.14603		-0.606713	-2.38542				+			+																						+	+	+	+	+
sa_c332s172_a_at	oppF	SA0848	0			-1.06743		-0.592529	-2.18593				+			+														-								+	+	+	+	+
sa_c350s191_a_at		SA0849	0			-1.10779		-0.645479	-2.35536				+	+	-	+																						+	+	+	+	+						-
sa_c352s195_a_at		SA0850	0									-					-																						-	-	???
sa_c358s197_a_at		SA0851	0									-				-
sa_c362s202_a_at	appF	SA0852	0
sa_c366s206_a_at	oppB	SA0853	0
sa_c368s210_a_at	oppC	SA0854	0											+																											+
sa_c376s218_a_at	trpS	SA0855	0			-0.324082		-0.209802	-0.684361																		-				-							-
sa_c380s220_at		SA0856	0										+	+
sa_c9104s7978_a_at	mecA	SA0857	0			0.569404		0.22885	0.808607				-													+	+						+					+
sa_c386s227_a_at		SA0858	0										-										+			+	+
sa_c388s229_a_at	pepF	SA0859	0										-	-												-					-		-				-	-				+
sa_c10636s11091_s_at		SA0860	0			0.412476			0.684093					-									+	+	+	+	+											-
sa_c392s9574cs_s_at		SA0860	1			0.558046		0.398697	0.982169					-									+	+	+	+	+											-
sa_c395s234_a_at		SA0861	0			0.362912			0.621261													+	+	+	+													-
sa_c401s238_a_at		SA0862	0						0.482719
sa_c403s242_a_at		SA0863	0			0.301202			0.593162						+																-																	+
sa_c10305s8989_a_at		SA0864	0						0.472146																						-																	+
sa_c410s247_a_at		SA0865	0			0.288997			0.428585																						-								+
sa_c414s251_a_at		SA0866	0			0.488074			0.906344																	+	+				-
sa_c418s255_a_at	mgtE	SA0867	0						0.44594																														+		+
sa_c10573s11032_s_at		SA0868	0						0.694194																												-
sa_c422s9317_a_at		SA0868	1			0.24418			0.373231																												-
sa_i11032u_x_at		SA0868	1						0.569302																												-
sa_c425s258_a_at	fabI	SA0869	0			0.233215			0.417835
sa_c429s262_a_at		SA0870	0			-0.610854		-0.218709	-1.23121				+													-					-		-				-
sa_c434s266_a_at		SA0871	0			-0.810797			-1.33677						+	+																	-
sa_c439s269_a_at		SA0872	0			-0.218067			-0.33182																															+
sa_c447s281_a_at		SA0873	0		-0.236828	-0.30496		-0.275765	-0.493237																												-
sa_c453s285_a_at		SA0874	0	0.425678		0.399167	0.287898	0.343769	0.706643																													-
sa_c457s291_a_at		SA0875	0			0.317795			0.377835
sa_c459s9094_a_at	murE	SA0876	0																							-
sa_c10637s11092cv_s_at	prfC	SA0877	0																																		-
sa_c469s298_a_at	prfC	SA0877	1																																		-
sa_c470s302_at		SA0878	0																				-	-														-
sa_c10575s11033_s_at	htrA	SA0879	0																							-					-							-			+				-
sa_c474s9402_a_at	htrA	SA0879	1						-0.298304																	-					-							-			+				-
sa_c477s305_a_at		SA0880	0
sa_c483s311_a_at		SA0881	0
sa_c9074s7960_a_at		SA0882	0																							+	+					+						+
sa_c485s314_at		SA0883	0			-0.54851			-1.12743							+															+	+						+
sa_c489s318_a_at		SA0884	0			0.353388			0.683792														+	+	+						-						-	-	+
sa_c9067s7955_a_at		SA0885	0			0.449348		0.480486	0.786851																													-		+
sa_c503s329_a_at		SA0886	0																																						+
sa_c507s335_a_at		SA0887	0
sa_c515s343_a_at		SA0888	0
sa_c517s346_a_at		SA0889	0			-0.893026			-1.1456																		-										-
sa_c525s350_at		SA0890	0						-0.537433					+								-	-	-	-						-						-	+								+
sa_c531s354_a_at		SA0891	0			-0.684379			-1.17953				-
sa_c537s363_a_at		SA0892	0						0.452872
sa_c542s370_a_at		SA0893	0			0.458561			0.735841			+				-																						-
sa_c546s374_a_at		SA0894	0																												-
sa_c10307s8990_a_at		SA0895	0			0.571324			0.480738							-																+						-
sa_c10308s8994_a_at		SA0895	1			0.54874			0.507286							-																+						-
sa_c552s378_a_at	menD	SA0896	0													-																						-
sa_c556s380_a_at		SA0897	0			0.23177									-	-																						-
sa_c558s387_a_at	menB	SA0898	0																																			-
sa_c564s391_a_at	sspC	SA0899	0			-0.426838			-1.05785	+		-					-	-	-	+																		+
sa_c568s393_a_at	sspB	SA0900	0			-0.614721			-1.95181							+	-	-	-	+																		+							+
sa_c570s397_a_at	sspA	SA0901	0			-0.840396			-2.61042				+			+			-	+																												-
sa_c574s400_a_at		SA0902	0			-0.333495		-0.309091	-0.687028							+																						+
sa_c582s408_a_at		SA0903	0			1.17522		0.69444	2.31681				-	-												+	+					+							+	+	+								+
sa_c9058s7951_a_at		SA0904	0						-0.633244			-			-	+	-			-																		+					-	-
sa_c10639s11094_s_at	atl	SA0905	0			-0.543492			-1.23784					+				-						-	-						-						-	+	-	-	-	-							-
sa_c592s9345_a_at	atl	SA0905	1			-0.508797			-1.19375					+				-						-	-						-						-	+	-	-	-	-							-
sa_c594s417_at		SA0906	0			-0.739675		-0.322937	-1.68271																													+
sa_c598s420_a_at		SA0907	0			0.800642		0.520097	1.28261																		+				-						-
sa_c602s424_a_at		SA0908	0			0.505149		0.373604	0.783631																														+	+	+
sa_c611s432_a_at	fmt	SA0909	0			2.65361		1.83036	3.23324																	-													+	+	+	+			+				+
sa_c615s436_at		SA0910	0			-0.686619			-2.00063				+																+										-	-	-
sa_c619s442_at	qoxC	SA0911	0			-0.549028			-1.27358				+																		-						-		-	-	-
sa_c623s446_a_at	qoxB	SA0912	0			-0.474197			-1.27308				+																								-		-	-	-
sa_c9054s7945_a_at		SA0913	0			-0.401554		-0.157291	-1.17067				+																								-		-	-	-
sa_c629s448_at	chiA	SA0914	0			2.00926		1.18692	2.56158	+			+			+	+																					+	+	+	+						+	+	+
sa_c629s448_s_at	chiA	SA0914	1			1.32366		0.939889	1.53446	+			+			+	+																					+	+	+	+						+	+	+
sa_i452d_x_at	chiA	SA0914	1							+			+			+	+																					+	+	+	+						+	+	+
sa_c646s452_a_at	folD	SA0915	0							-				-										+	+
sa_c652s462_a_at	purE	SA0916	0			-1.12171	0.556236	-0.353313	-2.00446					-		-						-	-	-	-																		-	-
sa_c658s466_a_at	purK	SA0917	0			-0.695242			-1.63615					-		-							-	-	-	-																	-	-
sa_c660s471_at	purC	SA0918	0			-0.796915		-0.356322	-1.64539					-		-							-	-	-	-	-										-						-	-	+	-	-		-
sa_c664s473_a_at	purS	SA0919	0			-0.984077		-0.477399	-2.03882							-							-	-	-	-	-																-	-
sa_c670s476_a_at	purQ	SA0920	0			-1.33437		-0.616077	-2.3891					-		-							-	-	-	-	-																-	-
sa_c674s480_a_at	purL	SA0921	0			-0.98636		-0.413051	-1.98319					-		-							-	-	-		-																-	-					-
sa_c678s484_a_at	purF	SA0922	0			-0.714939			-1.74924					-		-								-	-																		-	-	+
sa_c680s488_a_at	purM	SA0923	0			-0.9596			-1.96001					-		-	+	-						-	-												-						-	-
sa_c686s494_a_at	purN	SA0924	0			-0.72103			-1.50306					-		-								-	-												-							-
sa_c690s498_a_at	purH	SA0925	0			-0.612894			-1.30814					-		-									-												-							-
sa_c697s507_a_at	purD	SA0926	0			-0.407317			-0.976665					-		-									-																			-
sa_c700s509_a_at		SA0927	0						-0.690454																		-
sa_c704s512_a_at		SA0928	0			-0.423877			-0.819931
sa_c9045s7941_a_at		SA0929	0			-0.548055			-1.06237				+													-														+
sa_c712s522_a_at		SA0931	0			0.315441			0.644288																	-														+		+
sa_c716s526_a_at		SA0932	0			-0.425299		-0.267074	-0.684281																		-
sa_c720s531_a_at		SA0933	0			-0.65989		-0.351132	-0.959131										+										+
sa_c9041s7937_a_at	ptsH	SA0934	0																												-						-	-
sa_c730s536_a_at	ptsI	SA0935	0																												-						-	-
sa_c732s540_a_at		SA0936	0						-0.657152																						-
sa_c736s544_a_at		SA0937	0			1.44552			3.05837				-	-		+							-	-	-	+	+					-		+		+	-	-		+									+
sa_c740s548_a_at		SA0938	0			0.676058			1.86886				-			+										+	+					-		+		+	-	-
sa_c9037s7935_a_at	ktrA	SA0939	0						-0.25985														-	-	-		+							+		+	-	-
sa_c9033s7929_a_at		SA0940	0
sa_c744s9414_a_at		SA0941	0						0.297658
sa_c10576s9058_a_at	pdf1	SA0942	0			0.494555		0.390944	0.828357																													-
sa_c750s552_a_at		SA0943	0			0.486014		0.297963	0.690495						+																		+					+	+
sa_c775s576_a_at	phdB	SA0944	0																											-
sa_c779s580_a_at	pdhC	SA0945	0																											-
sa_c783s584_a_at	pdhD	SA0946	0																											-
sa_c787s588_a_at		SA0947	0						-0.664053																												-
sa_c791s594_at		SA0949	0			-0.26254			-0.83126							-						-	-	-	-	-							-					-
sa_c5349s4625_a_at	potA	SA0950	0			-0.35802			-0.817782							-						-	-	-	-	-					-		-					-
sa_c9028s7925_a_at	potB	SA0951	0			-0.399386			-0.901851							-															-		-					-
sa_c795s596_a_at	potC	SA0952	0						-0.95736							-							-	-	-						-		-				-	-
sa_c803s604_a_at	potD	SA0953	0			-0.45668			-1.03955	+						-							-	-	-						-		-				-	-	+	+	+
sa_c807s608_a_at		SA0954	0																																		-
sa_c813s612_a_at		SA0955	0						0.615392
sa_c815s618cs_s_at		SA0956	0			-0.441553		-0.311964	-0.711331			-	-			+						+	+	+	+	+	+						+								+
sa_i622d_x_at		SA0956	1			-0.450044			-0.433091			-	-			+						+	+	+	+	+	+						+								+
sa_c820s622_a_at		SA0957	0																												-							-
sa_c825s623_a_at		SA0958	0			0.467123			0.814779					-		+
sa_c831s632_a_at	typA	SA0959	0	0.436455	0.424065		0.439751	0.439986								-							-	-	-													-
sa_c8787s7728_a_at		SA0960	0																												-
sa_c843s643_at		SA0961	0						-0.461113						+											-
sa_c847s650_a_at		SA0962	0	0.238964		0.670354		0.335357	0.962192																													-
sa_c853s654_a_at	pycA	SA0963	0			-0.424729		-0.318474	-1.10472				+						-								-						-							+
sa_c855s656_a_at		SA0964	0						0.814289							+							-	-	-												-	-
sa_c859s660_a_at	ctaB	SA0965	0			-0.382353			-0.531018														-	-	-		-				-						-	-	-	-	-
sa_c863s665_at		SA0966	0			-0.431758			-0.593984																						-							-
sa_c867s667_a_at		SA0967	0			0.284614		0.23463	0.517384																													-
sa_c10641s11095_s_at		SA0968	0			0.543976			0.974163
sa_c8784s10260cs_s_at		SA0968	1			0.537504			0.791935
sa_c871s671_a_at		SA0969	0			0.374318			0.657235														-	-	-					-	-									+									+
sa_c879s682_a_at		SA0970	0						0.535668																													-
sa_c8780s7721_a_at		SA0971	0		0.16909	0.31985		0.263553	0.544689																						-							-
sa_c883s684_a_at		SA0972	0					0.297572	0.581932																													-	+
sa_c8772s7713_a_at	coaD	SA0973	0						0.320534								+																					-
sa_c890s689_a_at		SA0974	0
sa_c8768s7712_at		SA0975	0						0.201408													-	-	-	-													-
sa_c896s691_a_at		SA0976	0																																						+
sa_c898s698_a_at	sai-1	SA0977	0			-0.378888			-1.2952										-																	+		-									-
sa_c906s704_a_at		SA0978	0			-0.662677			-1.92096			-				-											+									+
sa_c912s709_a_at		SA0979	0					-0.499439	-1.44463																		+		-	-						+
sa_c914s711_at		SA0980	0			-0.63396		-0.444982	-1.47207							-											+									+
sa_c918s9322_a_at		SA0981	0						-1.34098							-											+		-	-						+		-
sa_c921s716_a_at		SA0982	0						-0.902994							-											+									+					+
sa_c925s720_a_at		SA0983	0						-0.354332																		+									+
sa_c929s726_at		SA0984	0																							-	-
sa_c8764s7707_a_at	pheS	SA0985	0						-0.502297																	-	-											-
sa_c933s729_a_at	pheT	SA0986	0			-0.233108			-0.45912																												-	-
sa_c943s737_a_at	rnhC	SA0987	0		0.209425	0.345055		0.391981	0.81309																	-											-	-
sa_c945s9288_a_at		SA0988	0
sa_c949s742_at	cvpA	SA0989	0														-														-
sa_c953s746_a_at		SA0990	0						0.645752				-			-										+					-							-
sa_c959s748_a_at	mutS2	SA0991	0		0.266425				0.408492				-			-										+	+				-							-	+
sa_c8760s7704_at	trxA	SA0992	0						0.279201				-										+	+	+						-
sa_c963s754_a_at	uvrC	SA0993	0										-											+	+	+	+				-	+					-		+
sa_c965s755_at	sdhC	SA0994	0			-0.53578		-0.231097	-0.765219				+														-									-	-						+	+
sa_c969s761_a_at	sdhA	SA0995	0			-0.462335			-0.853892				+																							-	-						+	+
sa_c10643s11097_s_at	sdhB	SA0996	0			-0.429506		-0.202932	-0.79271				+																							-	-						+	+
sa_c973s9364_a_at	sdhB	SA0996	1			-0.438918			-0.901824				+																							-	-						+	+
sa_c980s770_a_at	murI	SA0997	0			0.270394			0.357386					-								+	+	+	+								+						+	+	+
sa_c986s774_a_at		SA0998	0			0.278605		0.209351	0.424025					-									+	+	+	+							+							+
sa_c990s778_a_at		SA0999	0			0.42282			0.710573														+	+	+	+
sa_c995s782_a_at		SA1000	0													+								-	-	+	+				-			+
sa_c999s783_a_at		SA1001	0												-														+	+
sa_c1003s787_a_at		SA1002	0													+
sa_c1007s793_a_at	fib	SA1003	0											+		+											+							+				+
sa_c1011s797_a_at		SA1004	0											+		+											+
sa_c1019s806_a_at		SA1005	0	-0.344791	-0.277383	-0.360489			-0.635846																																								-
sa_c1023s810_a_at		SA1007	0						-0.888296	+			+			+	-	+	-	+		-		-	-	+	+			+		+		+										-
sa_c1031s815_a_at		SA1008	0													+
sa_c1037s819_a_at		SA1009	0																							+	+							+													-	+
sa_c1041s825_a_at	tss	SA1010	0																														+															+
sa_c1045s829_a_at	tss	SA1011	0																														+								+							+
sa_c10007s8703_a_at	argF	SA1012	0			-1.04001			-1.27137																		+							+
sa_c1047s831_at	arcC	SA1013	0			-0.918613			-1.50995					+													+							+
sa_c224s90_a_at		SA1014	0					-0.344011	-0.583219										+								+							+							+
sa_c9750s10427_at		SA1015	0						-0.423498																												-
sa_c1053s837_a_at		SA1016	0													+	+																										+					-
sa_i841ur_x_at		SA1016	1													+	+																										+					-
sa_c1057s841_a_at		SA1017	0						-0.700167							+																																	-
sa_c1067s853_a_at		SA1018	0						-0.362155														+	+	+		+
sa_c1071s9138_a_at		SA1019	0								+																					+					+			+
sa_c10323s10711_s_at		SA1020	0			0.529947			0.57487													+	+	+	+	+	+						+					-
sa_c1075s857_a_at		SA1020	1			0.473645		0.349473	0.549701													+	+	+	+	+	+						+					-
sa_c1078s861_at		SA1021	0			0.74631		0.416429	0.973343							+										-					+							+
sa_c1084s865_a_at	mraW	SA1022	0		0.174049	0.609887		0.417977	0.705117							+
sa_c1088s869_a_at	ftsL	SA1023	0			0.604718		0.320087	0.666217															-	-
sa_c10005s8699_a_at	pbpA	SA1024	0		0.399386	0.88541		0.579395	1.41896							+							-	-	-												-	-
sa_c1092s873_a_at	mraY	SA1025	0			0.50692		0.409825	0.897344						-																						-	-							-
sa_c1096s877_a_at	murD	SA1026	0			0.421022		0.319192	0.753931																												-	-
sa_c1100s881_a_at	div1b	SA1027	0			0.450176		0.253443	0.63114																												-	-
sa_c1104s883_a_at	ftsA	SA1028	0
sa_c9999s8695_a_at	ftsZ	SA1029	0
sa_c1112s893_a_at		SA1030	0																							+	+											+
sa_c9995s8691_a_at		SA1031	0			0.148727			0.159983
sa_c1116s897_a_at	ylmF	SA1032	0
sa_c10327s9007_a_at	ylmG	SA1033	0						0.381143																						-
sa_c1122s901_a_at	ylmH	SA1034	0																			-		-															+
sa_c1124s904_a_at		SA1035	0																																			+
sa_c1128s910_a_at	ileS	SA1036	0						-0.437016							-																						+
sa_c1132s914_a_at		SA1037	0			0.703416			1.05624	+			-					+															+				-
sa_c1139s920_a_at	lsp	SA1039	0													-							-	-	-												-
sa_c1143s924_a_at	rluD	SA1040	0													-											-										-
sa_c1147s928_a_at	pyrR	SA1041	0				0.619859		-0.519153	+			-		+	-				+		-	-	-	-		-											-					-	-		-
sa_c1151s932_a_at	pyrP	SA1042	0			-0.749486	1.62377		-1.70429				-		+	-				+							-
sa_c9991s8687_a_at	pyrB	SA1043	0			-0.657338			-1.37352				-			-				+		-	-	-	-		-									-							-	-
sa_c1155s937_a_at	pyrC	SA1044	0						-1.8399				-			-				+							-			-						-
sa_c1159s942_a_at	pyrAA	SA1045	0						-1.76606	+			-			-		+		+		-	-	-	-		-			-						-							-	-
sa_c1165s946_a_at	pyrAB	SA1046	0						-1.60944				-			-				+		-	-	-	-		-		-	-						-							-
sa_c1167s950_a_at	pyrF	SA1047	0						-0.966655				-			-						-	-	-	-		-					+				-							-
sa_c9989s8682_a_at	pyrE	SA1048	0						-0.781894				-			-							-	-	-					-
sa_c1175s958_a_at		SA1049	0													-											-												+	+	+
sa_c9985s8678_a_at		SA1050	0
sa_c1181s961_a_at		SA1051	0			0.241762		0.158335	0.309046																								+					+
sa_c1185s965_a_at	gmk	SA1052	0						-0.281183				+													-	-
sa_c1187s970_at	rpoZ	SA1053	0						-0.223334				+
sa_c9979s8675_a_at	coaBC	SA1054	0
sa_c1193s974_a_at	priA	SA1055	0																					+														-
sa_c1195s976_at		SA1056	0			-0.590005			-1.08191				+	+			+									-
sa_c1201s981_a_at		SA1057	0																+				+	+	+
sa_c1203s985_a_at	def	SA1058	0
sa_c1207s989_a_at	fmt	SA1059	0						-0.283068	+							+							-	-				-									-
sa_c1214s994_a_at	sun	SA1060	0																					-	-													-
sa_c9975s8671_a_at		SA1061	0																					-	-												-	-
sa_c1215s998_a_at		SA1062	0																				-	-	-												-	-				-
sa_c10578s11035_s_at		SA1063	0																					-	-						-						-	-
sa_c1219s9606cs_s_at		SA1063	1																					-	-						-						-	-
sa_c1222s1000_a_at		SA1064	0
sa_c9971s8667_a_at	cfxE	SA1065	0
sa_c1226s1006_a_at		SA1066	0	0.233562
sa_c1234s1012_at	rpmB	SA1067	0																								-																			+	+
sa_c1238s1018_a_at		SA1068	0						0.205647																	-												-
sa_c1242s1022_a_at		SA1069	0		0.112674			0.2485															-	-	-	-												-
sa_c1246s1026_a_at	recG	SA1070	0						0.583791														+	+	+	+							+
sa_c1250s1027_at		SA1071	0		0.197879	0.372672		0.336949	0.502182					-												-	-											-									+
sa_c1256s1031_a_at	plsX	SA1072	0			0.322684		0.32359	0.493995					-										-	-		-										-	-						-
sa_c1260s1035_a_at	fabD	SA1073	0			0.255347		0.317402	0.538789					-		-											-				-						-	-						-
sa_c9967s8662_at	fabG1	SA1074	0			0.205129		0.294718	0.399615					-		-											-				-						-	-						-
sa_c1264s1041_at	hmrB	SA1075	0						-0.14179																						-							-
sa_c1268s1046_a_at	rnc	SA1076	0																				+	+	+												-	-
sa_c1274s1050_a_at	smc	SA1077	0																																		-	-
sa_c1280s1054_a_at	ftsY	SA1078	0																																		-	-
sa_c1282s1055_a_at		SA1079	0						0.395446																												-	-
sa_c1288s1061_a_at	ffh	SA1080	0			0.139018			0.230188				-																									-
sa_c1290s1065_at	rpsP	SA1081	0						-0.37122							-								-	-
sa_c1294s1067_a_at	rimM	SA1082	0			-0.407652			-0.8223							-													-		-						-	-
sa_c1300s1073_a_at	trmD	SA1083	0			-0.423263			-0.758242							-							-	-	-												-	-			+	-
sa_c1302s1077_a_at	rplS	SA1084	0					0.318507								-
sa_c1310s1083_a_at		SA1085	0																																						+
sa_c1316s1090_a_at		SA1086	0							+																												-
sa_c1320s1091_a_at	rnhB	SA1087	0
sa_c1322s1097_a_at	sucC	SA1088	0											-																								-					+	+
sa_c1326s1101_a_at	sucD	SA1089	0											-																							-	-	+				+	+
sa_c1330s1105_a_at	lytN	SA1090	0									-			-	-	-										+					+									+
sa_c1334s1109_a_at	fmhC(eprh)	SA1091	0						0.21875			-			-		-										+					+									+
sa_c1344s1117_a_at		SA1092	0												-												+				-						-
sa_c9288s8130_a_at	topA	SA1093	0														-							-	-														+	+	+		-	-
sa_c1346s1119_a_at	gid	SA1094	0					0.204162	0.230093																												-	-
sa_c1352s1125_a_at	xerC	SA1095	0			0.492809		0.269373	0.623656							+																						-					-	-				+
sa_c9301s8143_a_at	clpQ	SA1096	0			0.428176		0.262498	0.662441					-		+																					-	-
sa_c1356s1129_a_at	clpY	SA1097	0			0.364554		0.250492	0.539078																												-	-
sa_c9313s8155_a_at	codY	SA1098	0			0.403215		0.237845	0.543221				-	-																								-
sa_i11098dr_x_at	codY	SA1098	1			0.345003			0.561858				-	-																								-
sa_c10332s10718_s_at	rpsB	SA1099	0			0.329599		0.297716								-								-	-
sa_c9623s9171_a_at	rpsB	SA1099	1					0.211551	0.298593							-								-	-
sa_c9619s8379_a_at	tsf	SA1100	0																												-	-					-	-
sa_c9613s8375_a_at	smbA	SA1101	0																					-	-						-						-	-	+
sa_c1362s1136_a_at	frr	SA1102	0																					-	-						-						-	-
sa_c9611s8371_a_at	uppS	SA1103	0			0.790028		0.363997	1.23114									+					-	-	-	-											-	-	+	+	+
sa_c9605s8367_a_at	cdsA	SA1104	0			0.737173		0.470565	1.27798							-							-	-	-												-	-	+
sa_c1368s1139_a_at		SA1105	0			0.477731		0.315807	0.99827					-																									+	+	+
sa_c1370s1143_a_at	proS	SA1106	0			0.43003			0.888636																						-							-
sa_c1376s1149_a_at	polC	SA1107	0					0.240284	0.375469
sa_c1378s1153_a_at		SA1108	0																											+								-
sa_c1384s1156_a_at	nusA	SA1109	0																																		-	-
sa_c10333s9011_a_at		SA1110	0																																		-	-
sa_c1390s1164_a_at		SA1111	0																																		-	-
sa_c1394s1169_a_at	infB	SA1112	0	0.253375			0.213323	0.233665
sa_c1398s1173_at	rbfA	SA1113	0			0.582646			0.817328																													-								-	-
sa_c1404s1177_a_at	truB	SA1114	0						-0.477193										+																			-
sa_c1406s1179_a_at	ribC	SA1115	0			0.328569			0.543483																						-							-	+
sa_c10032s8739_a_at	rpsO	SA1116	0			0.301655		0.177976	0.412916
sa_c1410s1184_a_at	pnpA	SA1117	0																																		-
sa_c1414s1188_a_at		SA1118	0																																			-
sa_c1423s1196_a_at	spoIIIE	SA1119	0																																			-
sa_c9601s8362_a_at		SA1120	0							+								+				-	-	-	-													-								-
sa_c1425s1202_a_at		SA1121	0						-0.333958													-	-	-	-													-
sa_c1431s1205_a_at		SA1122	0						-0.305112														-	-	-		+											-
sa_c1435s1209_a_at		SA1123	0															+					-	-	-				-	-								-
sa_c9597s8359_a_at		SA1124	0																																			-
sa_c1437s1212_at		SA1125	0																						-													-
sa_c9593s8355_a_at	pgsA	SA1126	0																						-													-
sa_c1441s1216_a_at	cinA	SA1127	0			0.421697		0.228393	0.690736				-	-										+														-	+	+	+
sa_c9589s8350_at	recA	SA1128	0			-0.187734			-0.327237				-																					+	+								+	+
sa_c9585s8346_a_at		SA1129	0
sa_c1453s1230_a_at		SA1130	0						-0.239753																	-							-
sa_c1457s1233_a_at		SA1131	0						-0.280366							-	+												-	-	-
sa_c1458s1237_a_at		SA1132	0																										-		-
sa_c1462s1241_at		SA1133	0																												-								+	+	+
sa_c1466s1245_a_at	miaB	SA1134	0																												-						-
sa_c1470s1249_a_at		SA1135	0
sa_c1474s1254_a_at		SA1136	0
sa_c10646s11099_s_at	mutS	SA1137	0			0.539673		0.321772	0.777985															-																				-
sa_c1478s1255_a_at	mutS	SA1137	1			0.27771		0.213293	0.383526															-																				-
sa_c1488s1263_a_at	mutL	SA1138	0			0.306413		0.277031	0.518472					-				-																			-							-
sa_c1490s1267_a_at	glpP	SA1139	0			0.377164		0.310938	0.723578				-																								-
sa_c1494s1273_at	glpF	SA1140	0			-0.784308			-1.5911	-				-				-								-							-				-
sa_c1500s1277_a_at	glpK	SA1141	0						-1.02003																												-	-	+	+	+
sa_c1502s1282_a_at	glpD	SA1142	0						-1.13771							+																						-
sa_c1508s1286_a_at		SA1143	0						-0.401692
sa_c1510s1288_a_at	miaA	SA1144	0
sa_c1514s1292_at		SA1145	0									-				+
sa_c1514s1292_x_at		SA1145	1									-				+
sa_c1518s1296_a_at	bsaA	SA1146	0							-																					-								+	+	+
sa_c1522s1300_a_at	hflX	SA1147	0		0.253652										-																							-
sa_c1526s1304_a_at		SA1148	0	0.319063	0.27771																																	-
sa_c1530s1310_at	glnR	SA1149	0	-0.317714		-0.347196			-0.57226							-										-	-						-			+
sa_c1536s1314_a_at	glnA	SA1150	0			-0.401508		-0.128361	-0.808118																	-	-						-	-		+	-	-
sa_c1575s1340_a_at		SA1152	0						-0.631089																																							-
sa_c1584s1350_at		SA1153	0
sa_c1618s1361_a_at		SA1154	0									-	-		-																	+
sa_c1624s9141_a_at	cls	SA1155	0																			+	+	+	+												-	-
sa_c10648s11101_s_at		SA1156	0																																						+
sa_c1628s9647_s_at		SA1156	1																																						+
sa_c1633s1367_a_at		SA1157	0																																						+
sa_c1635s1372_a_at		SA1158	0						0.361914
sa_c1639s1378_a_at		SA1159	0
sa_c1643s1381_at	nuc	SA1160	0						-0.805823							-										-	-						-					-
sa_c1647s1385_a_at		SA1161	0			0.55794			0.739877																						-
sa_c1655s1391_a_at		SA1162	0			0.430303			0.725625																	-							-	+
sa_c9581s8342_a_at		SA1163	0																																			+				+
sa_c1659s1395_a_at	dhoM	SA1164	0					-0.44111	-0.786517							+	+															+						+				+
sa_c1665s1401_a_at	thrC	SA1165	0			-0.30395			-0.469869							+	+																					+	+	+	+	+
sa_c1669s1406_a_at	thrB	SA1166	0						-0.923058							+	+																-				-	+	+	+	+
sa_c1671s1408_a_at		SA1167	0						-0.391984																													+	+
sa_c9579s8339_a_at		SA1168	0										+		+
sa_c1675s1413_a_at		SA1169	0			-0.488311		-0.347938	-1.01934																	-					-		-				-	+
sa_c1679s1417_a_at	katA	SA1170	0			-0.287733			-0.471487														+	+	+					-	-	-				-	-
sa_c1691s1429_at	rpsN	SA1171	0			0.355011		0.297915	0.422999																		+									+
sa_c1691s1429_x_at	rpsN	SA1171	1			0.36845		0.360078	0.408903																		+									+
sa_c1697s1432_a_at	guaC	SA1172	0											-		-								-	-					-	-						-	-	+	+	+		-	-
sa_i10498dr_x_at	guaC	SA1172	1				0.336782							-		-								-	-					-	-						-	-	+	+	+		-	-
sa_c1699s1436_a_at		SA1173	0			0.64558		0.245828	1.01111				-	-										-	-													-	+	+	+
sa_c9575s8335_a_at	lexA	SA1174	0										-													+	+				+		+	+	+		+	+					+	+
sa_c1705s1441_a_at		SA1175	0						-0.663407																		+				+	+	+	+	+		+	+
sa_c10048s8751_at		SA1176	0						0.603341
sa_c1707s1445_a_at	tkt	SA1177	0						0.361973															+	+
sa_c1711s1447_a_at		SA1178	0
sa_c1723s1460_a_at		SA1179	0		0.243815			0.46682	0.737457																													-
sa_c1727s1464_a_at		SA1180	0										-												-		+								+		+	-					+	+
sa_c10340s10724_s_at	sbcC	SA1181	0										-													+	+								+		+	-
sa_c1731s9098_a_at	sbcC	SA1181	1		0.344908			0.326887	0.353894				-													+	+								+		+	-
sa_c1739s1473_a_at	mscL	SA1182	0			-0.348821			-0.683165																												+	+										-
sa_c10649s11102cv_s_at	opuD	SA1183	0							-						-							-	-	-	-											-	-
sa_c1743s1477_a_at	opuD	SA1183	1							-						-							-	-	-	-											-	-
sa_c1746s1482_a_at	citB	SA1184	0			-0.311948		-0.215807	-0.691901					-																						-			+				+	+
sa_c1754s1488_at		SA1185	0
sa_c1758s1494_a_at		SA1186	0			0.354148			1.00943																						+								+	+	+
sa_c1762s1498_a_at		SA1187	0																							-												-	+	+	+
sa_c1768s1502_a_at	parE	SA1188	0													-																			+			-				-
sa_c1773s1505_a_at	parC	SA1189	0													-																			+			-
sa_c1778s9167_a_at	alsT	SA1190	0						-0.801451							-							-	-	-
sa_c1781s1514_at	glcT	SA1191	0						0.797224				-									+	+	+
sa_c10341s9014_at		SA1192	0						0.374332																						-									+
sa_c10341s9014_s_at		SA1192	1						0.818029																						-									+
sa_c1796s1526_a_at	fmtC	SA1193	0			-0.364621	0.238308		-0.4415																								-				-	-							-
sa_c1800s1530_a_at	msrA	SA1194	0													+	+						+	+	+						-							+			+				+
sa_c9781s8524_a_at	msrR	SA1195	0			1.42497		0.936131	2.15606																	-													+	+	+				+	+	+		+
sa_c1804s1534_a_at		SA1196	0						-1.06855				-														+						+	+	+		+	+					+	+
sa_i8754ur_x_at		SA1196	1										-														+						+	+	+		+	+					+	+
sa_c1810s1538_a_at	tyrA	SA1197	0																																		+	+
sa_c1812s1540_a_at		SA1198	0										-																					+			+
sa_c1818s1543_a_at	trpE	SA1199	0																							-															+
sa_c1820s1547_a_at	trpG	SA1200	0																							-
sa_c1828s1551_a_at	trpD	SA1201	0
sa_c1832s1558_a_at	trpC	SA1202	0
sa_c1836s1562_at	trpF	SA1203	0
sa_c1840s1566_a_at	trpB	SA1204	0
sa_c1844s1570_a_at	trpA	SA1205	0						0.607136																																+
sa_c1848s1571_a_at	femA	SA1206	0						0.242988					-				+																				-
sa_c9776s8518_a_at	femB	SA1207	0						0.315053	+
sa_c9774s10429_a_at		SA1208	0			0.477773
sa_i11103dr_x_at		SA1208	1
sa_c1852s1575_a_at		SA1209	0																							-							-
sa_c1860s1583_a_at		SA1210	0																																				+
sa_c1866s1587_a_at	opp2F	SA1211	0																																		-		+	+	+
sa_c1870s1592_a_at	opp2D	SA1212	0			0.590081			0.846604					-																	-						-	-			+
sa_c1872s1598_a_at	opp2C	SA1213	0			0.528386			1.25393																												-	-
sa_c1876s1602_a_at	opp2B	SA1214	0				0.459146	0.571128	0.647418	+				-				+
sa_c9771s8515_a_at		SA1215	0			0.458438			0.908818																													+	+	+	+
sa_c1880s1603_a_at	pepF	SA1216	0							+								+													-							-	+
sa_c1884s1607_a_at		SA1217	0																																					+
sa_c1888s1611_at	pstB	SA1218	0
sa_c1892s1615_a_at	pstA	SA1219	0
sa_c9770s8511_a_at		SA1220	0
sa_c1900s1624_a_at	phoX	SA1221	0			-0.559043			-0.67709				-
sa_c1904s1628_a_at		SA1223	0																							-												-
sa_c1908s1632_a_at		SA1224	0			-0.305492			-0.639929																		-				-		-					-				-
sa_c1912s1635_a_at	lysC	SA1225	0			-1.55682		-1.02447	-2.70874					+		+																						+
sa_c1918s1640_a_at	asd	SA1226	0			-1.12941		-0.866055	-2.12684				+			+																						+				+
sa_c1922s1644_a_at	dapA	SA1227	0			-0.716379		-0.719687	-1.8491				+			+																+						+				+
sa_c1924s1648_a_at	dapB	SA1228	0			-0.669017		-0.547677	-1.45159				+			+																						+		+		+
sa_c1928s1652_a_at	dapD	SA1229	0			-0.617639		-0.391649	-1.2081				+			+																+						+		+		+
sa_c1934s1655_a_at		SA1230	0			-0.645238		-0.391796	-0.930276				+			+																						+				+
sa_c1936s1659_a_at		SA1231	0					-0.470752	-1.25764				+			+																						+
sa_c1940s1663_at	lysA	SA1232	0			0.380297			0.665188							+															-							+		+
sa_c1944s1667_a_at		SA1233	0			0.54888			0.820736																	+
sa_c1948s1673_at	cspA	SA1234	0			-0.356393			-0.532434																		-
sa_c1948s1673_x_at	cspA	SA1234	1			-0.422087			-0.504877																		-
sa_c1960s1685_a_at		SA1235	0			0.777609		0.440955	1.20033																						+	+					+	-											+
sa_c10061s8767_at		SA1236	0			0.667996		0.280513	1.05291							+							+	+	+														+										+
sa_c1964s1689_at		SA1237	0			0.754795		0.281119	1.08772					-		+							+	+	+														+
sa_c9765s8507_a_at		SA1238	0			0.749514		0.241796	1.18587				-	-		+
sa_c1974s1697_a_at	braB	SA1239	0		0.450248																																-	-
sa_c1976s1701_a_at		SA1240	0		0.271606			0.309889										+								+	+											-	+	+	+
sa_c1980s1705_a_at		SA1241	0			0.280753			0.465632				-													+	+
sa_c9760s8504_a_at		SA1242	0						-0.313635																	+	+						+
sa_c1984s1710_a_at		SA1243	0						-0.169169														+	+	+
sa_c1988s9104_a_at	odhB	SA1244	0			-0.25106			-0.596201	+															+																		+	+
sa_c1994s9145_a_at	odhA	SA1245	0			-0.390295		-0.230867	-0.654793	+						-								+	+													+					+	+
sa_c1996s1713_a_at	arlS	SA1246	0			-0.340137			-0.675536				+																		-														+
sa_c10065s10499_s_at	truncatedarlR	SA1247	0			-0.350916			-0.687801																	-					-
sa_c2008s9411_a_at	truncatedarlR	SA1247	1			-0.439287		-0.357984	-0.901483																	-					-
sa_c2013s1725_a_at		SA1250	0						0.354858
sa_c2015s1728_a_at	murG	SA1251	0																												-						-	-
sa_c10579s11036cv_s_at		SA1252	0						0.20899																						-						-
sa_c2019s9651cs_s_at		SA1252	1			0.278928		0.301164	0.525504																						-						-
sa_c2024s1734_a_at	ctpA	SA1253	0			0.394125			0.840147							+	+										+											+				+
sa_c2026s1737_a_at		SA1254	0			1.1452		0.239647	2.1495																		+				-								+	+	+	+						+
sa_c2030s1741_a_at		SA1255	0		-0.281643	0.830653	-0.20477		1.4281					-																									+	+	+	+						+
sa_c9757s8499_a_at		SA1256	0			0.802641		0.206277	1.4588																														+	+	+				+			+
sa_c2036s1745_a_at	msrA	SA1257	0			0.646835		0.21616	1.09117															+															+	+	+				+
sa_c2044s1753_a_at		SA1258	0			-0.372117		-0.241018	-0.464614
sa_c9751s8495_a_at	dfrA	SA1259	0			-0.325162		-0.213903	-0.332889																													-
sa_c2049s1756_a_at	thyA	SA1260	0			-0.439243		-0.280176	-0.639366																													-
sa_c2050s1762_a_at		SA1261	0
sa_c2054s1766_a_at		SA1262	0																												-							-
sa_i1770d_x_at		SA1262	1																												-							-
sa_c2058s1770_at		SA1263	0
sa_c2063s1774_a_at		SA1264	0
sa_c2066s1777_a_at		SA1265	0			-0.402191			-0.769555																						-						-	-
sa_c2074s1784_at		SA1266	0			0.719486		0.28349	1.02537			-
sa_c2084s9654_a_at	ebhA	SA1267	0
sa_c2087s9656_a_at	ebhB	SA1268	0							+		-	-				-																								+
sa_i1793d_x_at	ebhB	SA1268	1							+		-	-				-																								+
sa_i8772ur_x_at	ebhB	SA1268	1							+		-	-				-																								+
sa_c2090s1793_a_at		SA1269	0							-	-	+		+	+																								-	-	-
sa_c2092s1796_a_at		SA1270	0							-	-	+		+	+	+												+	+	+																		-
sa_i8493d_x_at		SA1270	1							-	-	+		+	+	+												+	+	+																		-
sa_c9748s8493_a_at	ilvA	SA1271	0									+		+																																		-
sa_c9748s8493cv_at	ilvA	SA1271	1									+		+																																		-
sa_c2099s1802_a_at	ald	SA1272	0							-		+	+	+	+	+													+	+																-	-	-
sa_c2100s1806_a_at	polA	SA1273	0			0.21067			0.315151																													-
sa_c2106s1810_a_at		SA1274	0																																			-	+	+	+
sa_c2109s1814_a_at		SA1275	0							+								+								-	-				-			+			-	-			+
sa_i1810ur_x_at		SA1275	1							+								+								-	-				-			+			-	-			+
sa_c2112s1816cs_s_at		SA1276	0			0.334361			0.616634																		-							+				-			+
sa_i1823d_x_at		SA1276	1						0.630659																		-							+				-			+
sa_c2120s1823_a_at		SA1277	0	0.366694	0.458475	0.407315	0.440399	0.328881	0.441784																	-											-	-
sa_c2124s1827_at		SA1278	0																													-
sa_c10069s8774_at	divIVA	SA1279	0						0.382303																													-
sa_c10069s8774_x_at	divIVA	SA1279	1																																			-
sa_c9740s8486_a_at		SA1280	0			0.28883			0.540522					-										+	+													-
sa_c2128s1834_a_at		SA1281	0			0.504114			0.693915																													-										+
sa_c2134s1838_at	recU	SA1282	0			0.869512		0.455006	1.38388				-																								-	-	+	+	+							+
sa_c2140s1839_a_at	pbp2	SA1283	0			0.380023		0.214519	0.65121																												-	-	+	+	+				+
sa_c2144s1843_a_at		SA1284	0			0.563787		0.416148	0.719935																	+	+						+						+
sa_c2146s1847_at	nth	SA1285	0			0.324038			0.371661														+	+		+	+						+
sa_c2154s1855_a_at		SA1286	0			0.420676			0.46054																	+							+
sa_c2160s1859_a_at	asnS	SA1287	0																												-							-
sa_c2162s1863_a_at	dinG	SA1288	0	0.346511	0.320152	0.544769	0.348325	0.407379	0.60563	-																				-								-
sa_c2166s1867_a_at		SA1289	0			0.429068		0.214272	0.605018					-																								-
sa_c2170s1874_a_at		SA1290	0			0.579106		0.317837	0.885077																													-
sa_c2175s1875_a_at		SA1291	0			0.379881		0.352962	0.599999														+	+														-
sa_c2178s1879_a_at		SA1292	0			0.463059		0.460971	1.07834																													-
sa_c9736s8482_a_at		SA1293	0			0.198297			0.494049																						-						-	-		+
sa_c2182s1883_a_at		SA1294	0						0.4638
sa_c2186s1887_a_at		SA1295	0																																				+	+	+
sa_c2190s1891_a_at		SA1296	0
sa_c2196s1895_a_at	aroA	SA1297	0						-0.216219
sa_c2199s1902_a_at	aroB	SA1298	0			-0.244844			-0.268437
sa_c2202s1906_a_at	aroC	SA1299	0			-0.241602			-0.404651	+								+
sa_c9732s8478_a_at	ndk	SA1301	0			-0.423685			-1.10269							-										-							-					-
sa_c2206s1907_a_at	gerCC	SA1302	0																																			-
sa_c2210s1911_a_at	gerCB	SA1303	0																																			-
sa_c9728s8474_a_at		SA1304	0
sa_c2214s1915_at	hu	SA1305	0									+	-																+
sa_c2220s1920_a_at	gpsA	SA1306	0																																		-	-
sa_c9724s8471_a_at		SA1307	0																																			-	-	-	-
sa_c2228s1930_a_at		SA1308	0						0.245778							+								+	+
sa_c2234s1933_at	cmk	SA1309	0						-0.433258
sa_c2240s1935_a_at	ansA	SA1310	0																												-								+	+	+
sa_c2243s1939_a_at		SA1311	0		0.195854	0.429799		0.39804	0.841787				-			-							+	+	+	+	+						+					-	+
sa_c2246s1944_a_at	ebpS	SA1312	0										-	-		+						-		+	+								+						+
sa_c2250s1948_a_at	recQ	SA1313	0																														+											-
sa_c2254s1952_a_at		SA1314	0																												+
sa_c2262s1962_at	fer	SA1315	0			0.570947		0.317737	1.12152							-														-									+
sa_c2266s1966_a_at		SA1316	0			0.869825		0.767239	1.63993																						+		+
sa_c2418s9776_a_at		SA1317	0
sa_c9714s10417_at		SA1318	0																																										-
sa_c9714s10417_x_at		SA1318	1																																										-
sa_c2272s9663_a_at		SA1319	0						-0.232378	+						-		+																							+
sa_c2274s9664_s_at		SA1320	0						-0.995748							-	+
sa_c2275s9666_at		SA1320	1			-0.785486	-0.328643	-0.465328	-1.39592							-	+
sa_c2275s9666_s_at		SA1320	1						-0.944906							-	+
sa_c9718s10421_at		SA1321	0			-0.573079			-0.900629
sa_c9721s10423cv_s_at		SA1321	1			-0.267892			-0.744142
sa_c2421s2000_a_at	srrB	SA1322	0													+													+	+			-
sa_c9710s8467_a_at	srrA	SA1323	0						0.234305							+																	-
sa_c2422s2004_a_at	rluB	SA1324	0
sa_c2426s2008_a_at	scpB	SA1325	0
sa_c2429s2013_at	scpA	SA1326	0
sa_c2432s2017_a_at		SA1327	0			0.543295			0.892178						+												+					+
sa_c2436s2020_a_at	xerD	SA1328	0						-0.345623														+			+	+											+						-
sa_c9706s8463_a_at		SA1329	0																			+	+	+		+	+											+
sa_c2442s2024_a_at		SA1330	0						0.612536																	-
sa_c2446s2028_a_at		SA1331	0																					+	+													-
sa_c10359s10751_s_at		SA1332	0			0.508863			0.818757																													-
sa_i2032d_x_at		SA1332	1			0.462382			0.938449																													-
sa_c2448s2032_a_at		SA1333	0			0.281633			0.797801
sa_c9702s8459_a_at	proC	SA1334	0																												-							+
sa_c2454s2037_a_at		SA1335	0						-0.574742																	-
sa_c9698s8456_a_at	zwf	SA1336	0			0.286746			0.449928				-	-								+	+	+	+
sa_c9694s8452_a_at		SA1337	0
sa_c2458s2040_a_at	malA	SA1338	0																													+
sa_c2460s2044_a_at	malR	SA1339	0													+										-							-												+
sa_c2466s2048_a_at		SA1340	0													+										+												+
sa_c2471s9778_a_at		SA1341	0						-0.452083
sa_c9690s8449_a_at	gnd	SA1342	0																				+	+	+						-							-
sa_c2473s2053_a_at	pepT	SA1343	0						0.331584				-									+	+	+	+								+
sa_c2487s2066_a_at		SA1344	0																					+	+
sa_c2489s2070_at		SA1345	0																					+	+
sa_c2493s2074_a_at	bmfBB	SA1346	0		0.154292	0.242673			0.449317																													-
sa_c2497s2076_a_at	bfmBAB	SA1347	0						0.474836	-				-																								-
sa_c2501s2080_a_at	bfmBAA	SA1348	0						0.533294																													-
sa_c2505s2085_a_at	lpdA	SA1349	0						0.333486				-	-																								-
sa_c2509s2087_a_at	recN	SA1350	0						0.250788														-	-	-													-						-
sa_c9686s8445_at	ahrC	SA1351	0						0.34365																													-
sa_c2517s2095_a_at	ispA	SA1352	0																																		-	-
sa_c2521s2102_a_at	xseB	SA1353	0			0.266905			0.302439																													-
sa_c2525s2106_a_at	xseA	SA1354	0					0.179635	0.22227																												-	-
sa_c2529s2110_a_at	nusB	SA1355	0						0.227159																												-	-
sa_c2533s2114_at		SA1356	0						0.319119																													-
sa_c2537s2117_a_at	accC	SA1357	0																					-	-													-						-
sa_c2541s2121_a_at	accB	SA1358	0			0.236817			0.350906																	-												-						-
sa_c2545s2125_at	efp	SA1359	0						-0.365127																													-
sa_c10653s11106_s_at		SA1360	0																				+	+	+						-							-
sa_c2551s9779_a_at		SA1360	1						0.233193														+	+	+						-							-
sa_c2551s9779cs_s_at		SA1360	1																				+	+	+						-							-
sa_c9682s8440_at		SA1361	0			0.529239		0.41108	0.706082																													-
sa_c2552s2127_a_at		SA1362	0			0.457839			0.946779																						-							-
sa_c2556s2131_at		SA1363	0
sa_c2560s2136_at	glpE	SA1364	0
sa_c2564s2141_a_at		SA1365	0										-	-																							-			+
sa_c2570s2145_a_at		SA1366	0										-	-																							-	+
sa_c2572s2149_a_at	gcvT	SA1367	0										-	-																								+
sa_c2576s2153_a_at	aroK	SA1368	0					-0.260391								+										-							-					+
sa_c2584s2159_a_at		SA1369	0						0.0523118
sa_c2588s2163_a_at		SA1370	0
sa_c2592s2167_a_at		SA1371	0
sa_c2596s2171_a_at		SA1372	0
sa_c2600s2176_a_at		SA1373	0												-
sa_c9678s8436_a_at	gspE	SA1374	0												-											+	+				+
sa_c2603s2181_a_at		SA1375	0						0.379304																						-						-	-
sa_c2607s2185_at		SA1376	0						0.310959																						-							-
sa_c9676s8432_a_at	glcK	SA1377	0						0.248																												-	-
sa_c2611s2187_a_at		SA1378	0						0.736576																	-												-
sa_c10360s10752_s_at		SA1379	0						0.455604	+																											-	-
sa_c2615s9349_a_at		SA1379	1							+																											-	-
sa_c2618s2192_a_at		SA1380	0			-0.405497			-0.947578
sa_c2622s2196_a_at	pbp3	SA1381	0															-													-							-
sa_c9669s8428_at	sodA	SA1382	0																				+	+	+					-	-
sa_c9665s8423_a_at	fur-2	SA1383	0			0.20636			0.384055							-											+
sa_c2626s2200_a_at		SA1384	0													-															-						-	-
sa_c2630s2204_a_at		SA1385	0													-											+										-	-
sa_c2636s2209_a_at	nfo	SA1386	0																				-	-	-												-
sa_c2640s2213_a_at		SA1387	0																				-	-	-
sa_c2644s2217_a_at		SA1388	0						0.45107									+								+	+											-
sa_c2647s2221_a_at		SA1389	0																				-	-	-	+	+										-	-
sa_c2650s2225_a_at	sigA	SA1390	0						-0.251964															-	-													-
sa_c2656s2229_a_at	dnaG	SA1391	0			0.384049			0.552571									+					-	-	-		+											-						-
sa_c9661s8419_a_at		SA1392	0																																			-
sa_c9657s8415_a_at		SA1393	0
sa_c9653s8413_a_at	glyS	SA1394	0																							-					-						-	-
sa_c2658s2233_a_at	recO	SA1395	0
sa_c9652s8408_a_at	bex	SA1396	0
sa_c2666s2241_a_at	cdd	SA1397	0
sa_c2670s2245_a_at	dgkA	SA1398	0																																			-
sa_c2674s2249_a_at		SA1399	0
sa_c2678s2252_a_at	phoH	SA1400	0					-0.181382	-0.231572
sa_c2683s2258_a_at		SA1401	0						0.344786																						-
sa_c9647s8402_a_at		SA1402	0
sa_c9644s8400_a_at		SA1403	0																													-					-
sa_c2687s2261_at	rpsU	SA1404	0			0.507846			0.524436
sa_c2687s2261_x_at	rpsU	SA1404	1
sa_c2693s2265_a_at		SA1405	0
sa_c2695s2269_a_at		SA1406	0																																				+
sa_c2700s2272_a_at	prmA	SA1407	0			0.386483		0.386118	0.793949				-																									-
sa_c2703s2276_a_at	dnaJ	SA1408	0						0.643806				-	-						-
sa_c9637s8397_a_at	dnaK	SA1409	0						0.397089				-	-
sa_c9634s8390_a_at	grpE	SA1410	0						0.480395				-	-
sa_c2707s2281_a_at	hrcA	SA1411	0	-0.406833					0.460731				-	-																									+	+	+
sa_c2711s2285_a_at	hemN	SA1412	0													-										+	+				-							-
sa_c2715s2289_a_at	lepA	SA1413	0						-0.281456
sa_c2719s2293_at	rpsT	SA1414	0					0.220563								-											-											-
sa_c2726s2297_a_at		SA1415	0					0.304632	0.278138																		+											-
sa_c2731s2305_a_at		SA1416	0			0.320329			0.415286																	+	+				+							-
sa_c2735s2309_at	comEB	SA1417	0																							+	+
sa_c2739s2311_a_at	comEA	SA1418	0																							+	+		-
sa_c2745s2315_a_at		SA1419	0																													-					-
sa_c9631s8387_a_at		SA1420	0			0.25798			0.317															-	-
sa_c2747s2320_a_at		SA1421	0																																			-
sa_c2753s2324_a_at	nadD	SA1422	0																														-
sa_c2757s2330_a_at		SA1423	0																												-
sa_c2759s2334_a_at	aroE	SA1424	0																										-
sa_c2765s2337_a_at		SA1425	0						-0.334482
sa_c9627s8384_a_at	YqeG	SA1426	0																																			-
sa_c2771s2343_a_at	pfs	SA1427	0																																			-
sa_c10076s8792_a_at		SA1428	0						0.140831																	+	+
sa_c2775s9782_at		SA1429	0
sa_c2775s9782_x_at		SA1429	1
sa_c2777s9420_a_at		SA1430	0			0.604837		0.414806	0.717734																													-											+
sa_c2779s2349_a_at		SA1431	0																																			+
sa_c2783s2353_a_at		SA1432	0			-1.24658		-0.429693	-2.43519				+		-															-								+	+	+	+	+
sa_c2789s2357_a_at		SA1433	0			-1.00074		-0.430651	-1.91224				+		-	+											-		-	-				-			-					+
sa_c2791s2362_a_at	accC	SA1434	0			-1.16461		-0.504992	-2.62838				+			+											-						-	-			-	+	+	+	+	+
sa_c2799s2367_a_at		SA1435	0			-0.984608		-0.522771	-2.15917				+			+											-		-	-			-	-					+			+
sa_c2805s2371_a_at		SA1436	0			-1.29932		-0.495565	-2.79017	+			+			+											-			-			-	-			-		+		+	+
sa_c2807s2375_a_at		SA1437	0			-1.04776		-0.565842	-2.24525				+				-									-	-				+		-	-				+	+			+
sa_c2811s2379_at	greA	SA1438	0						0.387919
sa_c9569s8332_a_at	udk	SA1439	0		0.155418	0.226232		0.262853	0.280604																						-						-	-
sa_c9565s8328_a_at		SA1440	0													-							-	-	-				-	-								-	+
sa_c9562s8324_a_at		SA1441	0		0.214574					-						-								-														-	+
sa_c2817s2385_a_at		SA1442	0		0.287128			0.344211								-																						-
sa_c2819s2389_at		SA1443	0																							+	+											+
sa_c2827s2395_at		SA1444	0
sa_c2831s2399_a_at		SA1445	0																																			-
sa_c2837s2403_a_at	alaS	SA1446	0																																			-
sa_c2841s2407_a_at		SA1447	0																						-	+	+											-
sa_c2843s2411_a_at		SA1448	0	0.234402	0.324363			0.306771																		+	+											-
sa_c10364s9024_a_at	trmU	SA1449	0																							+	+				-							-	+
sa_c10365s10757cv_s_at	trmU	SA1449	1																							+	+				-							-	+
sa_c9532s8312_a_at		SA1450	0							+
sa_c2847s9197_a_at		SA1451	0										-										+	+	+	+	+						+
sa_c8524s7483_a_at	csbD	SA1452	0																+																														-
sa_c10366s10758cv_s_at	rrf2	SA1453	0
sa_c9519s9353_a_at	rrf2	SA1453	1
sa_c2861s2424_a_at		SA1454	0						-0.546916
sa_c2863s2428_a_at		SA1455	0				0.210992																														-	-
sa_c2867s2431_a_at	aspS	SA1456	0					0.499351								-															-						-	-
sa_c2871s2435_a_at	hisS	SA1457	0					0.302063																						-	-						-	-
sa_c10078s8796_a_at	lytH	SA1458	0						-0.420624																												-	-
sa_c2875s2441_a_at	dtd	SA1459	0
sa_c2879s2445_a_at	relA	SA1460	0						-0.395654																													+
sa_c2883s2448_at	apt	SA1461	0		0.411169																					-					-
sa_c2887s2452_a_at	recJ	SA1462	0		0.475913		0.479093	0.532323															-	-	-													-
sa_c2899s2464_a_at	secF	SA1463	0						-0.268904														-	-	-						-						-	-
sa_c10080s8800_at	yajC	SA1464	0			0.314839			0.609088																												-
sa_c9438s8253_a_at	tgt	SA1465	0			0.226421			0.456811				-									-	-	-	-												-	-
sa_c10084s8804_a_at	queA	SA1466	0															+																			-	-
sa_c9430s8244_a_at	ruvB	SA1467	0																					-	-												-	-						-
sa_c2908s2469_a_at	ruvA	SA1468	0																						-												-	-
sa_c2910s2472_a_at	pheB	SA1469	0																																		-	-
sa_c2914s2476_a_at	obg	SA1470	0						-0.371167																													-
sa_c2922s2484_a_at	rpmA	SA1471	0					0.190178																-	-					-								-
sa_c9407s9231_a_at		SA1472	0																					-	-					-								-
sa_c2926s2487_at	rplU	SA1473	0																					-	-				-	-							-	-
sa_c2930s2494_a_at	mreD	SA1474	0						0.445335																						-							-
sa_c2934s2498_a_at	mreC	SA1475	0																												-
sa_c2942s2505_a_at		SA1476	0		0.538155	3.79032		2.48993	4.57666												+				+							+										+						+	+
sa_c2946s2510_a_at		SA1478	0																																			-
sa_c2958s9789cv_s_at	truncated(radC)	SA1485	0																							+
sa_c2960s2517_a_at		SA1486	0
sa_c2964s2521_a_at	folC	SA1487	0																																		-	-
sa_c2972s2529_a_at	valS	SA1488	0																							-	-											-
sa_c2977s2534_a_at	tag	SA1489	0			-0.400794			-0.68963																													+
sa_c2982s2536_a_at		SA1490	0			0.525142			0.99703							+										+													+	+	+
sa_c2984s2541_a_at	hemL	SA1491	0							-																					-						-	-
sa_c9351s8180_a_at	hemB	SA1492	0																																		-	-
sa_c2990s2545_a_at	hemD	SA1493	0												-																						-	-								-
sa_c2992s2549_a_at	hemC	SA1494	0																																		-	-
sa_c2996s2553_a_at	hemX	SA1495	0																																			-
sa_c3000s2558_a_at	hemA	SA1496	0																																		-	-	-	-	-
sa_c3004s2562_a_at	engB	SA1497	0																																			-
sa_c3012s2568_a_at	clpX	SA1498	0			0.191481			0.355888				-
sa_c3016s2573_a_at	tig	SA1499	0
sa_c3020s2577_a_at		SA1500	0																																			-
sa_c3024s2581_a_at		SA1501	0																							-												-
sa_c3028s2585_at	rplT	SA1502	0					0.209819	-0.240657					+		-							-	-	-													-
sa_c3032s2589_at	rpmI	SA1503	0		0.183952			0.194826														-	-	-	-												-	-
sa_c3032s2589_x_at	rpmI	SA1503	1					0.144678														-	-	-	-												-	-
sa_c3036s2591_a_at	infC	SA1504	0						-0.235663													-	-	-	-												-	-	-	-	-
sa_c10655s11108_s_at	lysP	SA1505	0							+							+		+														-					-
sa_c3042s9391_a_at	lysP	SA1505	1			-0.475338		-0.527505	-0.704443	+							+		+														-					-
sa_c8734s7676_a_at	thrS	SA1506	0						-0.445147																	-	-											-
sa_c8736s7680_a_at	dnaI	SA1507	0			-0.24902		-0.121735	-0.424692
sa_c3053s2604_a_at	dnaB	SA1508	0			-0.358434		-0.164054	-0.623139
sa_c3055s2610_a_at	nrdR	SA1509	0			-0.320506		-0.183244	-0.604583				+
sa_c3059s2614_a_at	gapB	SA1510	0			-0.653592			-0.843915		+		-																																			+
sa_c3066s2615_a_at		SA1511	0						0.409432																						-						-
sa_c8742s7683_a_at	mutM	SA1512	0											-										+
sa_c3067s2621_a_at	polA	SA1513	0																					+	+
sa_c3073s2625_a_at		SA1514	0												-
sa_c3079s2633_a_at	phoR	SA1515	0			-0.358066		-0.324601	-0.645368																													-
sa_c3083s2636_a_at	phoP	SA1516	0			-0.387385		-0.315537	-0.690507									+					+	+	+						-
sa_c3087s2640_a_at	citC	SA1517	0										-	-				-					+	+	+									-					+					+				+
sa_c3091s2644_a_at	citZ	SA1518	0			-0.251766		-0.194468					-	-									+	+	+									-				-	+									+
sa_c3094s2647_a_at	aapA	SA1519	0						-0.310949					-																			-
sa_c3098s2651_a_at	pykA	SA1520	0																														+
sa_c3102s2657_a_at	pfk	SA1521	0																										+		-
sa_c3108s2661_a_at	accA	SA1522	0	0.216943					0.257892														-	-	-
sa_c3110s2665_a_at	accD	SA1523	0					0.180795	0.242628																-						-						-
sa_c3114s2669_a_at		SA1524	0					0.220878
sa_c3122s2677_a_at	dnaE	SA1525	0																													-						-
sa_c3126s2680_a_at		SA1526	0
sa_c3130s2683_a_at		SA1527	0
sa_c3134s2687_a_at		SA1528	0						-0.744612																				+	+								+
sa_c10584s11041_s_at		SA1529	0		-0.255266	-0.527405		-0.493502	-0.841794
sa_c3138s9790_s_at		SA1529	1		-0.28841	-0.669907		-0.563174	-0.856348
sa_c3144s2693_a_at		SA1530	0																					+	+						-
sa_c3150s2697_a_at	ald	SA1531	0			-0.244342			-0.389741
sa_c8744s7687_a_at		SA1532	0													+													+	+								+		+
sa_c3153s2701_a_at	ackA	SA1533	0			-0.348505		-0.248119	-0.569273																						-							-
sa_c3160s2708_a_at		SA1534	0						0.430245				-	-																							-	-
sa_c3166s2711_a_at		SA1535	0						0.360076					-																							-	-	+
sa_c3170s2715_a_at		SA1536	0																												-						-
sa_c3173s2721_a_at	thiI	SA1537	0		0.265172															-											-						-					-
sa_c3178s2725_a_at		SA1538	0		0.315778																	+															-	-				-
sa_c3181s2729_a_at		SA1539	0						-0.421152
sa_c3186s2733_a_at		SA1540	0			0.184629			0.316258																						-							-
sa_c3194s2739_a_at		SA1542	0			0.691166			1.24026							+											+
sa_c3196s2743_a_at		SA1543	0						0.661323															+	+		+						+
sa_c3202s2750_a_at		SA1544	0			-0.656591		-0.480837	-0.920511							+																						+				+
sa_c3204s2753_a_at	serA	SA1545	0			-0.523913		-0.434023	-0.731136							+																						+		+		+
sa_c3210s2757_a_at		SA1546	0			-0.296142			-0.487943				+			+																						+				+
sa_c3212s2761_a_at	ptaA	SA1547	0			-0.344916			-0.703216																		-				-		-				-	-
sa_c3216s2764_a_at		SA1548	0			-0.349191			-0.86684																	-	-				-		-				-	-				+
sa_c3220s2767_at		SA1549	0			1.38348		0.628368	1.86861				-		+	+									+						-						-	-	+	+	+	+						+	+
sa_c8748s7692_a_at	tyrS	SA1550	0						-0.326337															-		-	-				-						-	-
sa_c3228s2778_a_at	sgtA	SA1551	0						-0.341194																													+
sa_i7692ur_x_at	sgtA	SA1551	1																																			+
sa_c3233s2782_a_at	fnb	SA1552	0									-															+
sa_c3237s2785_a_at	fhs	SA1553	0											-				-						+	+													-	+
sa_c3241s2789_a_at	acsA	SA1554	0			-0.59671		-0.537832	-0.549528		+		-														+						-
sa_c3244s2793_a_at	acuA	SA1555	0			-0.856324		-0.433994	-0.919694		+		+																				-
sa_c3250s2795_a_at	acuC	SA1556	0			-0.908443		-0.638742	-1.19089				+													-							-
sa_c3252s2802_a_at	ccpA	SA1557	0																												-
sa_c3262s2810_a_at		SA1558	0			-0.346106			-1.05565																						-							+				+
sa_c3266s9796_s_at		SA1559	0			-0.595473			-1.05004										+											+			+						+
sa_i2813d_x_at		SA1559	1			-0.295565		-0.208653	-0.696303										+											+			+						+
sa_c3270s2813_at		SA1560	0			-0.405061		-0.239466	-0.78717										+																		-	-
sa_c3276s2817_a_at	murC	SA1561	0			0.152444			0.193182																													-
sa_c3278s2822_a_at		SA1562	0																					-	-													-	+
sa_c3282s2825_a_at	pheT	SA1563	0						0.301978																													-
sa_c3286s2830_a_at		SA1564	0						0.415049																													-
sa_c8752s7696_a_at	trx-4	SA1565	0																				+	+	+								+					-
sa_c3290s2834_a_at	pepA	SA1566	0			0.349751			0.608357														+	+	+						-		+				+	-
sa_c3298s2841_at		SA1567	0			0.477665			0.997801																													+
sa_c3298s2841_x_at		SA1567	1			0.317662			0.817123																													+
sa_c3302s2845_a_at		SA1568	0																				+	+	+
sa_c3306s2847_a_at		SA1569	0																																			+
sa_c8756s7700_at		SA1570	0
sa_c3316s2858_a_at	dat	SA1571	0			-0.148166			-0.23688																												-
sa_c3318s2862_at		SA1572	0			-0.244238			-0.318914
sa_c3322s2866_a_at		SA1573	0			-0.231694													+
sa_c3326s2869_a_at	rsuA	SA1574	0						0.238966															-	-												-
sa_c3330s2873_at		SA1575	0				0.231835		0.333984																	-
sa_c10660s11112cv_s_at		SA1576	0			-0.443918			-0.506647																	-					-		-				-	-
sa_c3336s9800_a_at		SA1576	1			-0.441354			-0.769714																	-					-		-				-	-
sa_c3336s9800cs_s_at		SA1576	1			-0.404647			-0.837133																	-					-		-				-	-
sa_c10661s11113_s_at		SA1577	0									-			-
sa_c3337s9254_a_at		SA1577	1									-			-
sa_c3347s2879_a_at		SA1578	0																					+	+													-
sa_c3349s2883_a_at	leuS	SA1579	0																				+	+	+						-						-	-
sa_c3355s2890_a_at		SA1580	0		0.613964																																	-
sa_c3357s2894_a_at		SA1581	0					0.493002	0.483517																													+
sa_c3361s2898_a_at		SA1582	0		0.298631			0.417876	0.527999																														+	+	+
sa_c3365s2900_a_at	rot	SA1583	0						-0.495572			+		+			+												+	+	-						-						-	-					-
sa_c3369s2904_a_at		SA1584	0						0.520821
sa_c3376s2908_a_at		SA1585	0			-0.802112		-0.457383	-0.947687		+					+		-																				+
sa_c3380s9339_a_at	ribH	SA1586	0			0.733313			1.56012																	+	+					+							+			+					+
sa_c3387s2918_a_at	ribA	SA1587	0			0.484058			1.04161																	+													+	+	+	+
sa_c3391s2919_a_at	ribB	SA1588	0			0.564268			1.11514							+																+	-									+
sa_c3395s2925_a_at	ribD	SA1589	0			0.450726			0.767456								-					-	-	-								+	-						+			+
sa_c3399s2929_a_at		SA1590	0																+																			-
sa_i2932u_x_at	arsR	SA1591	0
sa_c3405s2932_a_at	arsB	SA1592	0																														-
sa_c8776s7720_a_at	atl	SA1593	0						0.220046																						-
sa_c10093s8829_at		SA1594	0						0.568114																						-						-
sa_c3406s2935_a_at		SA1595	0																							+	+
sa_c3414s2943_at		SA1596	0																							+	+
sa_i2947dr_x_at		SA1596	1																							+	+
sa_c3418s2947_a_at		SA1597	0						0.665213																	+	+
sa_i2952ur_x_at		SA1597	1						0.293131																	+	+
sa_c3422s2952_a_at		SA1598	0						0.747672
sa_c8828s7763_a_at		SA1599	0			0.27303			0.349831																						-						-	-
sa_c3428s2956_a_at		SA1600	0					0.325392	0.484426
sa_c8848s7783_a_at	crcB	SA1601	0
sa_c3431s2959_a_at	crcB	SA1602	0																							+
sa_c3433s2963_a_at		SA1606	0																				+	+	+						-							-	+
sa_c3441s2971_a_at		SA1607	0						-0.201329
sa_c3445s9086_a_at	metK	SA1608	0															+					-	-	-					-								-
sa_c3448s2976_a_at	pckA	SA1609	0							+			-
sa_c3452s2979_a_at		SA1611	0															+											-									-
sa_c3455s2983_a_at		SA1612	0																																			-
sa_c3459s2987_a_at		SA1613	0														+
sa_i2983ur_x_at		SA1613	1														+
sa_c3465s2991cs_s_at	menC	SA1614	0																																			-
sa_i2997d_x_at	menC	SA1614	1																																			-
sa_c3467s2997_a_at	menE	SA1615	0																				+	+	+													-
sa_c3471s3000_a_at		SA1616	0
sa_c3477s3004_a_at		SA1617	0						-0.507112				-
sa_c3481s3008_a_at		SA1618	0					-0.181244	-0.343452				-		-			-												+							-
sa_c3485s3012_a_at		SA1619	0						-1.13593				-			+																						-
sa_c3487s9161_a_at		SA1620	0						-0.624735																		+						-
sa_c3491s9181_a_at		SA1621	0						-0.552407				-														+											-								-	-
sa_c10098s10511cv_s_at		SA1623	0
sa_c254s9571_at	truncatedSA_7	SA1623	1
sa_c4554s9978_a_at	tnp9	SA1624	0
sa_c3513s9812_a_at	hsdS	SA1625	0						-0.514519
sa_c3519s3032_a_at	splF	SA1627	0							+							-	+	-																										+
sa_c3541s3049_a_at	splC	SA1629	0										+				-		-											+														-	-
sa_c3535s3042_a_at	splB	SA1630	0							+		-	+				-	+	-
sa_c3539s3046_a_at	splA	SA1631	0							+							-	+	-																										-
sa_i10514ur_x_at		SA1632	0
sa_c10099s10514_at		SA1633	0
sa_c10102s10518cv_s_at	truncatedSA	SA1634	0						0.468849										+	+
sa_c9025s10294_s_at	truncatedSA	SA1634	1																+	+
sa_c10103s10520_a_at		SA1635	0
sa_c10104s10522_at		SA1636	0
sa_i10262dr_x_at		SA1636	1
sa_c9072s9235_a_at	lukD	SA1637	0									-
sa_c9083s7964_a_at	lukE	SA1638	0									-
sa_c9095s7971_a_at		SA1639	0	-0.27964		-0.26914			-0.340196							+
sa_c10108s10529_at		SA1640	0																																											+
sa_c3552s9819_at		SA1641	0						-0.327498
sa_c3554s9821_at	seg	SA1642	0
sa_c3556s9823_at	sen	SA1643	0																																			-
sa_c3561s9828_a_at	yent2	SA1644	0
sa_c9481s10390_at	yent1	SA1645	0		0.19736																																	-
sa_c9481s10390_x_at	yent1	SA1645	1																																			-
sa_c3563s9830_at	sei	SA1646	0
sa_c3565s9831_at	sem	SA1647	0
sa_c3571s9834_a_at	seo	SA1648	0																												+
sa_c3576s3055_a_at		SA1649	0			0.337836			0.509301																	-												-
sa_c3577s3059_a_at	hemY	SA1650	0	0.213237																														+			-	-
sa_c3584s3063_a_at	hemH	SA1651	0																												-			+			-	-	+	+	+
sa_c3585s3067_a_at	hemE	SA1652	0																																			-		+
sa_c3589s3071_a_at	TRAP	SA1653	0						-0.229103					-
sa_c3595s3075_a_at		SA1654	0			0.449567			0.776827				-	-																								-	+	+	+
sa_c5337s4610_a_at		SA1655	0			0.428228		0.171391	0.709201				-	-	+	+																						-
sa_c3597s3080_at	hit	SA1656	0					-0.200805	-0.218783	-																			+		-
sa_c9120s7990_a_at		SA1657	0			-0.290377		-0.277714	-0.436074										+		+								+		-						-					+
sa_c9141s8010_at		SA1658	0						0.965306												+																	+				+
sa_c3603s3083_a_at	prsA	SA1659	0			1.56985		0.94152	1.89359							+	-				+										-	+					-		+	+	+	+			+			+	+
sa_c9153s8021_a_at	cbf1	SA1660	0			-0.320604			-0.571339																												-
sa_c3607s3087_a_at		SA1661	0			-0.242515		-0.192441	-0.536155
sa_c3611s3091_at		SA1662	0			-0.235952			-0.488411
sa_c3615s3095_a_at		SA1663	0											+																	-
sa_c3621s3099_a_at		SA1664	0			-0.459142			-0.802373																																	-
sa_c3623s3103_a_at		SA1665	0			0.642447	0.249542	0.418959	0.856075							-						-	-	-	-	-												-				-
sa_c9103s7974_a_at	vraR	SA1666	0						-0.255111														-	-	-																+	-
sa_c9202s8059_a_at		SA1667	0						-0.413461																													+				-
sa_c3631s3112_a_at	rluD	SA1668	0				0.360309
sa_c3637s3116_a_at	citG	SA1669	0			-0.33855			-0.570531																						-												+	+
sa_c3639s3120_a_at		SA1670	0																							-							-
sa_c3643s3123_a_at		SA1671	0			-0.302279		-0.23685	-0.390025										+												-
sa_c3647s3130_a_at		SA1672	0
sa_c9227s8083_a_at		SA1673	0						-0.351539				+
sa_c5373s4646_a_at	glnQ	SA1674	0			-0.473204		-0.398953	-1.02412						+	+																							-	-	-					-	-
sa_c3655s3137_a_at		SA1675	0			-0.47817			-1.05155						+	+
sa_c3661s3140_a_at		SA1676	0			-0.658834			-0.974414											-			-	-	-	-												+
sa_c3663s3145_a_at		SA1678	0											+	+																							+
sa_c3669s3147_a_at		SA1679	0			0.384194			0.557925								+						+	+	+								+						+	+	+
sa_c3671s3151_a_at	bcp	SA1680	0	-0.478919					0.752312							+							+	+	+						-							-
sa_c3677s3158_a_at	gsaB	SA1681	0			0.210076			0.450226															+	+												-	-
sa_c3681s3162_a_at		SA1682	0			0.213662			0.683954													+	+	+	+															+
sa_c5393s4668_a_at		SA1683	0																							+	+			-								-									-
sa_c3683s3164_a_at		SA1684	0			0.241918			0.399663	+								+
sa_c3689s3168_a_at	mutY	SA1685	0						-0.566617
sa_c3692s3173_at		SA1686	0			0.57778			1.02875														+	+	+							+
sa_c3696s3175_a_at		SA1687	0																																			-
sa_c3700s3179_a_at		SA1688	0
sa_c9858s8597_a_at		SA1689	0
sa_c9864s8601_a_at		SA1690	0											-																			+
sa_c9866s8605_at	sgtB	SA1691	0		0.371901	2.37477		1.31439	3.14309							+					+											+						+	+	+	+	+			+		+	+	+
sa_c3704s3184_a_at	pfpI	SA1692	0			-0.502827		-0.369983	-0.678971				+						+							-			+	+	-						-	-
sa_c3709s9185_a_at		SA1693	0			-0.515736			-1.14865																									+
sa_c3712s3190_a_at		SA1694	0																																		-
sa_c3716s3194_a_at	ampS	SA1695	0					-0.159562
sa_c3720s3198_a_at		SA1696	0																																			-
sa_c3724s3202_a_at		SA1697	0			-0.363731		-0.28312	-0.613059				+			+			+																		-
sa_c10121s8844_a_at		SA1698	0			-0.378262			-0.759681										+																		-
sa_c3728s3205_a_at	yihY	SA1699	0			-0.735261		-0.365682	-1.4763				+						+				-		+	-					-						-	-
sa_c3732s3210_a_at	vraR	SA1700	0		0.216662	2.00446		1.04824	2.82823							+					+																-	-				+			+		+	+	+
sa_c9870s8609_a_at	vraS	SA1701	0		0.281891	2.04674		1.20637	2.93165							+					+			+	+												-	-	+	+	+	+			+			+	+
sa_c9874s8613_a_at		SA1702	0			2.24936		1.28595	3.33872												+																		+	+	+	+						+	+
sa_c3736s3214_at		SA1703	0			2.63431		1.46881	3.54155												+																	-	+	+	+	+						+	+
sa_c3744s3222_a_at	map	SA1704	0			0.241458			0.280401																													-
sa_c3750s3226_a_at		SA1705	0			-0.37469			-0.954778																	-	-											-
sa_c3755s3229_a_at		SA1706	0			0.154487			0.186406																	+	+		+	+
sa_c3759s3231_a_at	cobQ	SA1707	0			0.360283		0.240487	0.559148							-
sa_c3764s3235_a_at		SA1708	0						0.373277							-																						-
sa_c3767s3239_at		SA1709	0			-0.296841			-0.50146				+	+									+		-	+	+				-			+		-
sa_c3774s3246_a_at		SA1710	0			0.986096		0.565411	1.57215																	+	+				-		+			-			+	+	+
sa_c3784s3254_a_at		SA1711	0			1.02828		0.656567	1.73834													+	+	+	+	+																+		+				+
sa_c3786s3258_a_at		SA1712	0			0.688369		0.410086	1.60428																													+	+	+	+	+						+	+
sa_c3790s3262_a_at		SA1713	0		0.661349	0.790507		1.06623	0.859146																													-				+
sa_c3794s3265_a_at		SA1714	0
sa_c3802s3271_a_at	gatB	SA1715	0																					-	-					-								-	+
sa_c3808s3275_a_at	gatA	SA1716	0																					-	-													-
sa_c9878s8614_a_at	gatC	SA1717	0														+									-												-
sa_c3810s3279_a_at	putP	SA1718	0			-0.756831		-0.388435	-1.33718														-	-	-												-	+
sa_c3818s3290_a_at		SA1719	0
sa_c3824s3292_a_at	lig	SA1720	0																										-	-
sa_c3826s3296_a_at	pcrA	SA1721	0																												-							-
sa_c3830s3301_a_at	pcrB	SA1722	0			0.199909			0.366486																						-							-
sa_c9882s8618_a_at		SA1723	0			0.357887			0.80202					-																								-
sa_c10589s9063_a_at	purB	SA1724	0											-	+							-	-	-	-	-							-					-					-	-
sa_c3834s3303_a_at		SA1725	0			-0.455896			-1.19628				+				-		-	+							-
sa_c3838s3307_a_at		SA1726	0										+						-														-												+
sa_c3846s3316_at		SA1727	0
sa_c3856s3324_a_at	nadE	SA1728	0																					+
sa_c3858s3328_a_at		SA1729	0
sa_c3862s3332_at		SA1730	0						-0.451368				+			+										-								+
sa_c3866s3337_a_at	pheA	SA1731	0																							-								+
sa_c3870s3341_a_at		SA1732	0			-0.592513		-0.378792	-1.02405																								-
sa_c3874s3343_a_at		SA1733	0			-0.718879		-0.655915	-1.02547																+	-												-
sa_c3878s3347_a_at	entB	SA1734	0										+																										+	+	+
sa_c3882s3351_a_at	ppaC	SA1735	0																												-										+
sa_c3890s3360_a_at	aldH	SA1736	0			0.293763			0.520159								+								+													-
sa_c3896s3364_a_at		SA1737	0																																			-
sa_c3900s3368_at		SA1738	0						-1.09697																		+						+	+	+		+	+
sa_c3910s3377_a_at		SA1739	0																																		+				+
sa_c3912s3381_at		SA1740	0																																		-	-
sa_c3916s3383_a_at		SA1741	0		0.247901				-0.29878																													-
sa_c3920s3388_at		SA1742	0																							-												-
sa_c9889s8623_at		SA1743	0
sa_c3924s3392_a_at		SA1744	0						-1.35937				+																								-
sa_c5379s4651_a_at		SA1745	0						-1.32269				+										-	-	-						-						-
sa_c3932s3401_a_at		SA1746	0						-1.73566				+																		-						-
sa_c3936s3405_a_at		SA1747	0						-1.91879													-	-	-							-
sa_c10590s9067_a_at		SA1748	0						-1.88575				+			-							-	-							-
sa_c3945s3412_a_at		SA1749	0						-0.248417																						-						-	+
sa_c10129s8852_at	truncated(mapW)	SA1750	0
sa_c10129s8852_x_at	truncated(mapW)	SA1750	1
sa_c10130s10538_a_at	truncated(mapW)	SA1750	1
sa_c3949s9846_s_at	truncated(mapW)	SA1750	1
sa_c3951s9849_a_at	truncated(hlb)	SA1752	0									-								+																										+	+
sa_i9856dr_x_at		SA1753	0						0.347237
sa_c3962s9856_a_at		SA1754	0						-0.284428
sa_c3966s9857_a_at		SA1755	0																								+
sa_c3972s9863_a_at	sak	SA1758	0						-1.1141										-								-				-
sa_c9895s10439_a_at		SA1759	0
sa_c3973s9865_a_at		SA1760	0											+																	-	-						-
sa_c9474s10384_at	sep	SA1761	0
sa_c3979s9871_at		SA1762	0																												-							-
sa_c3982s9874_a_at		SA1763	0
sa_c3989s9880_a_at		SA1764	0																												-							-
sa_c3991s9882_a_at		SA1765	0																												-						+	-
sa_c9897s10440_s_at		SA1765	1																												-						+	-
sa_c3992s9884_a_at		SA1766	0											+																	-						+	-
sa_c3994s9885_s_at		SA1766	1											+																	-						+	-
sa_c3995s9886_a_at		SA1767	0																												-						+	-
sa_c4003s9891_a_at		SA1768	0																												-						+	-
sa_c4005s9893_a_at		SA1769	0																												-						+	-
sa_c4009s9897_a_at		SA1770	0																												-						+	-
sa_c4009s9897cs_s_at		SA1770	1																												-						+	-
sa_i9899d_x_at		SA1770	1																												-						+	-
sa_c4010s9899_at		SA1771	0																												-						+	-
sa_c4012s9901_a_at		SA1772	0																												-							-
sa_c4014s9903_a_at		SA1773	0																												-						+	-
sa_c10670s11122_a_at		SA1774	0																												-						+	-
sa_c10672s11124_a_at		SA1775	0																												-						+	-
sa_c4020s9905_at		SA1776	0																												-						+	-
sa_c10134s10547_a_at		SA1777	0																												+	+					+	-
sa_c4022s9907_a_at		SA1778	0																																		+	-
sa_c4024s9909_a_at		SA1779	0																																		+
sa_c4026s9911_at		SA1780	0																																		+
sa_c9186s10336_at		SA1783	0
sa_c2334s9720_a_at		SA1784	0
sa_c2380s9749_a_at		SA1787	0																												-						+
sa_c4040s9922cs_s_at		SA1788	0																																		+
sa_c4046s9927_a_at		SA1789	0																																		+
sa_c4048s9929_a_at		SA1790	0																												-						+
sa_c4049s9931_a_at		SA1791	0
sa_c4052s9933_a_at	ssb	SA1792	0																												-						+
sa_c9913s10456_a_at		SA1793	0											+																							+
sa_c10136s10548_a_at		SA1794	0
sa_c4058s9936_a_at		SA1795	0
sa_i9936u_x_at		SA1796	0
sa_c4060s9937_a_at		SA1797	0																																		+
sa_c4063s9939_a_at		SA1798	0
sa_c4072s9944_a_at		SA1799	0																																		+
sa_c10140s10552_a_at		SA1800	0
sa_i9944ur_x_at		SA1800	1
sa_c10465s10903_s_at		SA1801	0										+																														+	+
sa_c10466s10905_a_at		SA1801	1										+																														+	+
sa_i10903u_x_at		SA1801	1										+																														+	+
sa_c4084s9951_at		SA1802	0																																			+
sa_i10905u1r_x_at		SA1802	1																																			+
sa_c10141s10553_s_at		SA1803	0																												-						+
sa_i10554d_x_at		SA1803	1																												-						+
sa_c10143s10555cv_s_at		SA1804	0																												-						+
sa_c10144s10556_a_at		SA1805	0			-0.424204	-0.279583	-0.325505	-0.872819																						-							-
sa_c4086s9952_a_at		SA1806	0			-0.491178		-0.373002	-0.921095																						-		+					-
sa_c4091s3444cs_s_at		SA1807	0			-0.515837			-0.870308																						-		+					-
sa_c10145s10558_at		SA1808	0
sa_c10146s10559_at		SA1809	0
sa_c9918s10462_a_at	int	SA1810	0										+														+										+	-									-
sa_c4094s3450_a_at	truncated(hlb)	SA1811	0										-	+		+	-							-	-	+	+										+	???
sa_c10469s9037_a_at	lukF	SA1812	0											+	+	+	-		-						-				+	+
sa_c4105s3456_a_at	lukM	SA1813	0										+	+	+	+			-					-	-		+	+	+	+				+
sa_i11046ur_x_at	lukM	SA1813	1										+	+	+	+			-					-	-		+	+	+	+				+
sa_c10591s11046_s_at		SA1814	0			-1.00342		-0.658594	-1.19828		+				-	+			+					+	+	+					-		+				-				+
sa_c4107s9956cs_s_at		SA1814	1			-0.972011		-0.839566	-1.36456		+				-	+			+					+	+	+					-		+				-				+
sa_c4110s3463_a_at	ktrB	SA1815	0			0.476352													-																			+								-	-
sa_c9477s10387_at	sel	SA1816	0																																												+
sa_c3559s9825_a_at	sec3	SA1817	0													+
sa_c10147s10560_at		SA1818	0
sa_c10149s10564_at	tst	SA1819	0																																			+
sa_c7182s10152cs_s_at		SA1820	0
sa_c7177s10148_a_at		SA1821	0																																		+
sa_c7173s10144_at		SA1822	0																																		+
sa_c10150s10567_a_at		SA1823	0																																		+
sa_c10151s10571_a_at		SA1824	0																				+	+	+						+						+
sa_c7169s10140_a_at		SA1825	0																												+	+					+	+
sa_c7165s10136_a_at		SA1826	0																					+								+
sa_c10152s10574_a_at		SA1827	0
sa_c7163s10133_at		SA1828	0											+
sa_c7161s10131_at		SA1829	0																													+
sa_c7159s10129_at		SA1830	0
sa_c7159s10129_x_at		SA1830	1
sa_c10154s10577_a_at		SA1831	0
sa_c7157s10125_a_at		SA1832	0																													+						+
sa_c10156s10581_at	slr	SA1833	0																													+						+
sa_c10157s10583_at		SA1834	0
sa_c10158s10584_at	int	SA1835	0																																											-
sa_c4116s3470_a_at	groEL	SA1836	0						0.56048				-							-									+		-							-
sa_c4124s3479_a_at	groES	SA1837	0						0.611402											-											-							-
sa_c4128s3483_a_at		SA1838	0																							-												-
sa_c4134s3487_a_at		SA1839	0						-0.47953							-																						+
sa_c4138s3489_a_at		SA1840	0			-0.187258			-0.567015																																					-
sa_c4140s3492_a_at		SA1841	0																				+	+														-
sa_c4300s9963_a_at	agrB	SA1842	0							+	+	+						+		+
sa_c10161s10588_a_at	agrC	SA1843	0							+	+	+	+					+		+
sa_c4149s3503_a_at	agrA	SA1844	0						-0.277056	+	+	+	+					+		+																		+							-
sa_c4153s3505_a_at		SA1845	0						0.326883																						-								+
sa_c4158s3509_a_at	scrB	SA1846	0
sa_c4163s3514_a_at	scrR	SA1847	0													+																	-					-
sa_c4166s3518_a_at	nrgA	SA1848	0									-																													+
sa_c4171s3522_a_at		SA1849	0			-0.621955			-0.854731																						-							+				+
sa_c4173s3526_a_at		SA1850	0			-0.590468			-1.06761																	+					-							+				+
sa_c4177s3531_a_at		SA1851	0			0.17921		0.156985																															+	+	+
sa_c4181s3535_a_at	vga	SA1852	0						-0.345436														-	-	-
sa_c4185s3537_a_at		SA1853	0			-0.409781		-0.320945	-0.94245										-							-	-						-														-
sa_c4189s3541_a_at	gcp	SA1854	0																											-								-
sa_c4197s3549_at	rimI	SA1855	0	0.185059	0.235683																																	-
sa_c4203s3553_a_at		SA1856	0	0.301267	0.324915		0.347959																															-
sa_c4205s3557_a_at		SA1857	0		0.190438	0.275998			0.298037																													-
sa_c4209s3561_a_at	ilvD	SA1858	0													+										+												+			+
sa_c4213s3565_a_at	ilvB	SA1859	0													+										+												+			+
sa_c4217s3569_at		SA1860	0													+																						+			+
sa_c9931s8627_a_at	ilvC	SA1861	0													+										+												+	+	+	+
sa_c4223s3575_a_at	leuA	SA1862	0													+										+												+
sa_c4225s3576_a_at	leuB	SA1863	0													+										+												+			+
sa_c4229s3580_a_at	leuC	SA1864	0													+																						+
sa_c4239s3588_a_at	leuD	SA1865	0													+														-								+
sa_c4243s3594_a_at	ilvA	SA1866	0													+													-	-								+
sa_c4245s3597cs_s_at		SA1867	0		0.380209																				-		+			-
sa_c4249s3601cs_s_at		SA1867	1																						-		+			-
sa_i3597u_x_at		SA1867	1																						-		+			-
sa_c4253s3605_a_at		SA1868	0
sa_c4257s3611_a_at	sigB	SA1869	0			-0.264188			-0.463211				+						+																		-
sa_c4261s3615_a_at	rsbW	SA1870	0						-0.496017				+						+													-					-
sa_c9854s8590_a_at	rsbV	SA1871	0						-0.443464										+
sa_c10477s10918_s_at	rsbU	SA1872	0			-0.236719			-0.519451				+																												+
sa_c9851s9296_a_at	rsbU	SA1872	1			-0.331978			-0.666315				+																												+
sa_c4265s3618_a_at		SA1873	0			-0.310863			-0.585947				+
sa_c4275s3625_a_at	alr	SA1874	0			-0.174609			-0.443871																																+
sa_c4277s3629_a_at	dpj	SA1875	0						-0.540142
sa_c4283s3633_a_at		SA1876	0						-0.328482
sa_c4285s3637_a_at		SA1877	0			-0.237327			-0.564427
sa_c4289s3643_a_at		SA1878	0			-0.352585			-0.63532
sa_c237s95_a_at	kdpC	SA1879	0						-0.774239								-										+
sa_c4292s3644_a_at	kdpB	SA1880	0			-0.188265			-0.641845																		+														+
sa_c4298s3650_a_at	kdpA	SA1881	0			-0.263446			-0.691625								-									+	+														+
sa_c4301s3654_a_at	kdpD	SA1882	0						-0.318016			-				+							+	+	+							+
sa_c4305s3658_at	kdpE	SA1883	0						-0.339709			-																				+
sa_c4309s3661_a_at		SA1885	0				0.363685	0.361639																						-								-				-
sa_c4313s3667_a_at	murF	SA1886	0						0.298628							-																						-
sa_c4317s3671_at	ddlA	SA1887	0													+																						-
sa_c4321s3675_a_at	rodA	SA1888	0			0.353506			0.54091									+								-												-
sa_c4345s3694_at		SA1889	0															+
sa_c4353s3704_a_at		SA1890	0
sa_c4357s3707_at	cls	SA1891	0			-0.181226			-0.194335														-	-	-																			-
sa_c4361s3711_a_at		SA1892	0			-0.211504			-0.320676
sa_c4365s3717_a_at		SA1893	0			0.198326		0.280208	0.303205				-										-	-	-												-
sa_c4369s3721_at	thiE	SA1894	0										-																				-
sa_c4373s3725_a_at	thiM	SA1895	0										-																				-								+
sa_c4379s3726_a_at	thiD	SA1896	0										-																				-
sa_c4381s3732_a_at		SA1897	0						1.26579				-																				-
sa_c4394s3743_a_at		SA1898	0										-			-							-	-	-	-
sa_c4397s3747_at	ssbB	SA1899	0													+																											+	+
sa_c4401s3753_at		SA1900	0						0.545565						+											-							-
sa_c9847s8586_a_at	fabZ	SA1901	0																+																		-	-
sa_c10679s11130cv_s_at	murA	SA1902	0																+																			-
sa_c4407s9274_a_at	murA	SA1902	1																+																			-
sa_c10165s8862_at		SA1903	0																+
sa_c10165s8862_x_at		SA1903	1																+
sa_c9843s8585_at	atpC	SA1904	0																						-												-	-						-
sa_c9839s8581_a_at	atpD	SA1905	0																					-	-												-	-
sa_c4414s3760_at	atpG	SA1906	0																						-																			-
[truncated: 1,164 more rows]
[truncated: 16 more columns]
