# Supplementary material for: Revealing fosfomycin primary effect on Staphylococcus aureus transcriptome: modulation of cell envelope biosynthesis and phosphoenolpyruvate induced starvation
Source: BMC Microbiol. 2010 Jun 1;10:159. doi: 10.1186/1471-2180-10-159 (PMC2887449; doi:10.1186/1471-2180-10-159)
Supplement: Additional file 3 — Gene sets used for GSEA. Excel spreadsheet file containing gene sets generated from TIGRFAM ontology that were used to run GSEA. [file 1471-2180-10-159-S3.XLS]

## Sheet: GSEA_ready
Amino acid biosynthesis-->Aromatic amino acid family	Amino acid biosynthesis-->Aspartate family	Amino acid biosynthesis	Biosynthesis of cofactors, prosthetic groups, and carriers-->Heme, porphyrin, and cobalamin	Biosynthesis of cofactors, prosthetic groups, and carriers	Cell envelope-->Biosynthesis and degradation of murein sacculus and peptidoglycan	Cell envelope-->Biosynthesis and degradation of surface polysaccharides and lipopolysaccharides	Cell envelope-->Other_Cell envelope	Cellular processes-->Cell division	Cellular processes-->Pathogenesis	Cellular processes-->Toxin production and resistance	Cellular processes	Central intermediary metabolism	DNA metabolism	DNA metabolism-->DNA replication, recombination, and repair	Energy metabolism	Energy metabolism-->Amino acids and amines	Energy metabolism-->Electron transport	Energy metabolism-->Glycolysis/gluconeogenesis	Energy metabolism--> TCA + PDH	Energy metabolism-->Anaerobic + Fermentation	Fatty acid and phospholipid metabolism-->Biosynthesis	Fatty acid and phospholipid metabolism-->Degradation + Other	Mobile and extrachromosomal element functions	Protein fate-->Degradation of proteins, peptides, and glycopeptides	Protein fate-->Protein and peptide secretion and trafficking	Protein fate-->Protein folding and stabilization + Protein modification and repair	Protein synthesis-->Ribosomal proteins: synthesis and modificatio	Protein synthesis-->Translation factors	Protein synthesis-->tRNA aminoacylation	Protein synthesis-->tRNA and rRNA base modification	Purines, pyrimidines, nucleosides, and nucleotides-->Purine ribonucleotide biosynthesis	Purines, pyrimidines, nucleosides, and nucleotides--> Nucleotide and nucleoside interconversions + Pyrimidine ribonucleotide biosynthesis	Purines, pyrimidines, nucleosides, and nucleotides-->Salvage of nucleosides and nucleotides	Regulatory functions-->DNA interactions	Regulatory functions-->Other_Regulatory functions	Regulatory functions-->Protein interactions + RNA interactions + Small molecule interactions	Signal transduction	Transcription	Transport and binding proteins-->Amino acids, peptides and amines	Transport and binding proteins-->Anions + Cations and iron carrying compounds	Transport and binding proteins-->Carbohydrates, organic alcohols, and acids + Nucleosides, purines and pyrimidines + Other	Transport and binding proteins-->Unknown substrate
na	na	na	na	na	na	na	na	na	na	na	na	na	na	na	na	na	na	na	na	na	na	na	na	na	na	na	na	na	na	na	na	na	na	na	na	na	na	na	na	na	na	na
SA0669	SA0179	SA0669	SA0410	SA1289	SA0038	SA0039	SA0012	SA0249	SA0107	SA0032	SA0466	SA0304	SA1305	SA0001	SA0328	SA0008	SA0017	SA0077	SA0995	SA0171	SA0223	SA0036	SA1660	SA0098	SA0334	SA0470	SA0014	SA0505	SA0009	SA0085	SA0016	SA1041	SA0131	SA0097	SA0040	SA0018	SA0186	SA0455	SA0010	SA0100	SA0106	SA0115
SA0756	SA0344	SA0756	SA0528	SA2211	SA0243	SA0123	SA0065	SA0348	SA0114	SA0099	SA0814	SA0527	SA0746	SA0002	SA0518	SA0113	SA0041	SA0232	SA0996	SA0219	SA0342	SA0091	SACOL1576	SA0483	SA0335	SA0815	SA0330	SA0506	SA0448	SA0490	SA0375	SA1043	SA0234	SA0104	SA0250	SA0066	SA0233	SA0735	SA0166	SA0293	SA0206	SA0168
SA1199	SA0345	SA1199	SA0642	SA2212	SA0251	SA0124	SA0071	SA0469	SA0117	SA0132	SA0864	SA0656	SA1160	SA0004	SA0008	SA0760	SA0067	SA0654	SA1088	SA1131	SA0534	SA0224	SA1145	SA0507	SA0493	SA1096	SA0352	SA0707	SA0475	SA0866	SA0376	SA1044	SA0373	SA0108	SA0343	SA0215	SA0238	SA1087	SA0180	SA0619	SA0208	SA0192
SA1200	SA0346	SA1200	SA0964	SA2213	SA0252	SA0125	SA0103	SA0724	SA0270	SA0197	SA1182	SA1959	SA1273	SA0005	SA0113	SA0818	SA0231	SA0727	SA1089	SA1132	SA0842	SA0225	SA1760	SA0698	SA0594	SA1097	SA0354	SA0877	SA0478	SA0984	SA0454	SA1045	SA0468	SA0130	SA0494	SA0614	SA0255	SA1117	SA0193	SA0645	SA0209	SA0207
SA1201	SA0347	SA1201	SA0965	SA2214	SA0265	SA0127	SA0111	SA0962	SA0573	SA0236	SA1460	SA1842	SA1353	SA0006	SA0760	SA1013	SA0367	SA0728	SA1184	SA2075	SA0843	SA0309	SA1768	SA0723	SA0708	SA1408	SA0459	SA1100	SA0486	SA1040	SA0458	SA1046	SA0881	SA0142	SA0726	SA0615	SA0319	SACOL0846	SA0198	SA1218	SA0259	SA0229
SA1202	SA0776	SA1202	SA1412	SA2215	SA0360	SA0144	SA0126	SA1027	SA0745	SA0264	SA1528	SA1843	SA1354	SA0015	SA0818	SA1272	SA0382	SA0729	SA1244	SA2182	SA0869	SA0969	SA1771	SA0803	SA0733	SA1409	SA0495	SA1102	SA0488	SA1060	SA0916	SA1047	SA1397	SA0187	SA0908	SA0660	SA0432	SA0500	SA0199	SA1219	SA0368	SA0266
SA1203	SA1163	SA1203	SA1491	SA0472	SA0593	SA0145	SA0129	SA1028	SA0901	SA0320	SA1532	SA2082	SA0001	SA0027	SA1013	SA1310	SA0385	SA0730	SA1245	SA2184	SA1072	SA1542	SA1775	SA0835	SA0825	SA1410	SA0496	SA1112	SA0489	SA1083	SA0917	SA1048	SA1439	SA0254	SA1195	SA0661	SA0655	SA1053	SA0200	SA2072	SA0934	SA0296
SA1204	SA1164	SA1204	SA1492	SA0473	SA0596	SA0146	SA0138	SA1029	SA1247	SA0383	SA1870	SA2085	SA0002	SA0029	SA1272	SA1346	SA0386	SA0731	SA1517	SA2185	SA1073	SA1694	SA1776	SA0859	SA0826	SA1499	SA0497	SA1359	SA0564	SA1114	SA0918	SA1929	SA1461	SA0261	SA1217	SA0715	SA1255	SA1930	SA0294	SA2073	SA0935	SA0297
SA1205	SA1165	SA1205	SA1493	SA0474	SA0597	SA0147	SA0167	SA1035	SA1322	SA0384	SA1984	SA2087	SA0004	SA0048	SA1310	SA1347	SA0387	SA0791	SA1518	SA0143	SA1074	SA2422	SA1777	SA0879	SA1039	SA1836	SA0498	SA1504	SA0855	SA1134	SA0919	SA2375	SA1914	SA0322	SA1833	SA1159	SA1547	SA2023	SA0302	SA2486	SA1992	SA0339
SA1297	SA1166	SA1297	SA1494	SA0668	SA0598	SA0148	SA0172	SA1077	SA1323	SA0389	SA2494	SA2088	SA0005	SA0053	SA1346	SA1348	SA0388	SA0823	SA1524	SA0162	SA1075	SA0204	SA1820	SA1105	SA1078	SA1837	SA0502	SA1920	SA0985	SA1144	SA0920	SA0440	SA1938	SA0337	SA1949	SA1246	SA1960	SA1387	SA0479	SA0068	SA1993	SA0349
SA1298	SA1225	SA1298	SA1496	SA0683	SA0693	SA0149	SA0195	SA1119	SA1627	SA0390	SA0744	SA2183	SA0006	SA0057	SA1347	SA1367	SA0393	SA0963	SA1669	SA0218	SA1104	SA1236	SACOL0318	SA1122	SA1080	SA2175	SA0503	SA2026	SA0986	SA1324	SA0921	SA0514	SA1940	SA0434	SA1956	SA1515	SA1962	SA1794	SA0541	SA0109	SA2156	SA0417
SA1299	SA1226	SA1299	SA1650	SA1259	SA0793	SA0150	SA0214	SA1279	SA1631	SA0451	SA0249	SA2187	SA0015	SA0058	SA1348	SA1531	SA0411	SA1510	SA1730	SA0227	SA1123	SA2104	SACOL0321	SA1216	SA1463	SA0174	SA0504		SA1036	SA1449	SA0922	SA0515	SA2078	SA0476	SA2103	SA1516	SA2114	SA0033	SA0566	SA0110	SA2293	SA0420
SA1368	SA1227	SA1368	SA1651	SA1487	SA0795	SA0151	SA0217	SA1396	SA1725	SA0482	SA0348	SA2188	SA0027	SA0353	SA1367	SA1571	SA0709	SA1520	SA2155	SA0242	SA1126		SACOL0322	SA1253	SA1464	SA0316	SA1067		SA1059	SA1465	SA0923	SA1052		SA0480	SA2286	SA1666	SA2167	SA1082	SA0589	SA0163	SA2411	SA0421
SA1424	SA1228	SA1424	SA1652	SA0202	SA0876	SA0152	SA0228	SA1888	SA1844	SA0583	SA0469	SA2189	SA0029	SA0425	SA1531	SA1585	SA0719	SA1521	SA2400	SA1533	SA1155		SACOL0357	SA1293	SA1659	SA0546	SA1081		SA1106	SA1466	SA0924	SA1101		SA0622	SA2357	SA1697	SA2326	SA1113	SA0600	SA0303	SA0374	SA0422
SA1558	SA1229	SA1558	SA1681	SA1146	SA0909	SA0153	SA0260	SA2498	SA2003	SA0638	SA0724	SA0140	SA0048	SA0436	SA1571	SA1968	SA0758	SA1609	SA0944	SA1924	SA1357		SACOL0364	SA1343	SA2028	SA0716	SA1084		SA1287	SA1574	SA0925	SA1172		SA0627	SA2358	SA1872	SA2434	SA1290	SA0639	SA0567	SA1042	SA0531
SA1731	SA1232	SA1731	SA1707	SA2414	SA0997	SA0154	SA0263	SACOL1578	SA2093	SA0641	SA0962	SA0169	SA0053	SA0438	SA1585	SA2121	SA0802	SA1927	SA0945	SA1988	SA1358		SACOL0366	SA1360	SA2442	SA0884	SA1099		SA1394	SA1668	SA0926	SA1301		SA0653	SA2429	SA1882	SA1158	SA1699	SA0677	SA0578	SA2050	SA0587
	SA1814	SA0179	SA2186	SA0410	SA1024	SA0155	SA0268		SA2097	SA0650	SA1027	SA0182	SA0057	SA0442	SA1968	SA2122	SA0831	SA2080	SA0946	SA2007	SA1398		SACOL0367	SA1440	SA2446	SA0942	SA1111		SA1446	SA1672	SA1066	SA1309		SA0836	SA2458	SA1883	SA2180	SA2502	SA0678	SA0579	SA0135	SA0588
		SA0344	SA2368	SA0528	SA1025	SA0156	SA0272		SA2206	SA0808	SA1028	SA0220	SA0058	SA0461	SA2121	SA2125	SA0899	SA2098	SA1349	SA2008	SA1434		SACOL0368	SA1441		SA1058	SA1116		SA1456	SA1713	SA1724	SA1921		SA0904	SACOL0891	SA2151		SA1109	SA0682	SA0581	SA0136	SA0599
		SA0345	SA2412	SA0642	SA1026	SA0157	SA0283		SA2353	SA0878	SA1029	SA0545	SA0353	SA0484	SA2122	SA2319	SA0900	SA2102	SA2378	SA2160	SA1435		SACOL0369	SA1486		SA1062	SA1171		SA1457	SA2018		SA2027		SA0949	SAV0786	SA2152		SA1355	SA0770	SA0584	SA0137	SA0616
		SA0346		SA0964	SA1207	SA0158	SA0284		SA2423	SA0886	SA1035	SA0548	SA0425	SA0501	SA2125	SA2341	SA0910	SA2204	SAV1093	SA2394	SA1522		SACOL0370	SA1498		SA1194	SA1404		SA1459	SA2501				SA1098	SAV0884	SA2417		SA1438	SA0845	SA0585	SA0323	SA0617
		SA0347		SA0965	SA1231	SA0159	SA0298		SA2430	SA1007	SA1077	SA0549	SA0436	SA0538	SA2319	SA2351	SA0911	SA2220			SA1523		SACOL0371	SA1530		SA1257	SA1407		SA1488					SA1125	SAV1998	SA2418		SA1923	SA0846	SA0602	SA0325	SA0628
		SA0776		SA1412	SA1251	SA0248	SA0308		SA2462	SA1010	SA1119	SA0562	SA0438	SA0577	SA2341	SA2425	SA0912	SA2318			SA1875		SACOL0375	SA1549		SA1442	SA1414		SA1506					SA1329		SA0235			SA0847	SA0603	SA0861	SA0640
		SA1163		SA1491	SA1381	SA0457	SA0329		SACOL0095	SA1011	SA1279	SA0790	SA0442	SA0646	SA2351	SA2428	SA0913	SA2395			SA1891		SACOL0376	SA1566		SA1704	SA1471		SA1550					SA1337		SA0321			SA0848	SA0604	SA1140	SA0675
		SA1164		SA1492	SA1458	SA0462	SA0333		SACOL0209	SA1016	SA1396	SA0799	SA0461	SA0676	SA2425	SACOL1477	SA0915	SA2399			SA1901		SACOL0379	SA1572		SA2453	SA1473		SA1579					SA1339		SA1139			SA0851	SA0688	SA1592	SA0774
		SA1165		SA1493	SA1474	SA0522	SA0338		SACOL0857	SA1149	SA1888	SA0820	SA0484	SA0713	SA2428		SA0937				SA2260		SACOL0388	SA1695			SA1502		SA1715					SA1383		SA1191			SA0852	SA0689	SA2112	SA0888
		SA1166		SA1494	SA1475	SA0523	SA0341		SACOL0885	SA1269	SA2498	SA0994	SA0501	SA0714	SACOL1477		SA0938				SA2349		SACOL0389	SA1758			SA1503		SA1716					SA1411		SA1961			SA0853	SA0690	SA2291	SA0928
		SA1225		SA1496	SA1561	SA0659	SA0363		SACOL0889	SA1373	SACOL1578	SA1197	SA0538	SA0827	SA0171		SA0977						SACOL2014	SA1766			SA1855		SA1717					SA1557		SA2433			SA0854	SA0804		SA1156
		SA1226		SA1650	SA1691	SA0702	SA0427		SACOL0892	SA1405	SA0271	SA1302	SA0577	SA0828	SA0219		SA0992						SAV0392	SA1805			SA1867							SA1665		SA0590			SA0871	SA0807		SA1157
		SA1227		SA1651	SA1708	SA0794	SA0428		SACOL0893	SA1429	SA0128	SA1311	SA0646	SA0987	SA1131		SA1063						SAV0791	SA1854			SA1922							SA1678		SA0862			SA0880	SA0809		SA1384
		SA1228		SA1652	SA1874	SA0796	SA0519		SACOL1865	SA1430	SA0365	SA1365	SA0676	SA0990	SA1132		SA1076						SAV0847	SA1871			SA2016							SA1748		SA1847			SA0891	SA0810		SA1385
		SA1229		SA1681	SA1886	SA0834	SA0520		SACOL2023	SA1570	SA0366	SA1366	SA0713	SA0991	SA2075		SA1091						SAV0850	SA1973			SA2017							SA1804					SA0927	SA0811		SA1655
		SA1232		SA1707	SA1887	SA0875	SA0521		SACOL2024	SA1583	SA0734	SA1426	SA0714	SA0993	SA2182		SA1230						SAV0885	SA2120			SA2022							SA1897					SA0950	SA0812		SA1675
		SA1814		SA2186	SA1902	SA0905	SA0543		SACOL2025	SA1638	SA0856	SA1427	SA0827	SA1055	SA2184		SA1283						SAV0886	SA2223			SA2024							SA1947					SA0951	SA0813		SA1732
		SA0176		SA2368	SA1926	SA1090	SA0574			SA1643	SA0967	SA1548	SA0828	SA1070	SA2185		SA1308						SAV0887	SA2336			SA2025							SA1998					SA0952	SA0867		SA1745
		SA0177		SA2412	SA1965	SA1103	SA0591			SA1644	SA1170	SA1608	SA0987	SA1093	SA1904		SA1312						SAV0896	SA2482			SA2029							SA1999					SA0953	SA0868		SA1747
		SA0178		SA0785	SA2147	SA1206	SA0609			SA1645	SA1173	SA1662	SA0990	SA1095	SA1905		SA1315						SAV0907	SACOL2007			SA2030							SA2002					SA0980	SA0939		SA1852
		SA0429		SA0894	SACOL0054	SA1291	SA0621			SA1646	SA1382	SA1679	SA0991	SA1107	SA1906		SA1565						SAV0912	SAV0891			SA2031							SA2060					SA1169	SA0956		SA1958
		SA0430		SA0895	SACOL0696	SA1575	SA0632			SA1647	SACOL1824	SA1736	SA0993	SA1127	SA1907		SA1629						SAV1975	SAV0892			SA2032							SA2092					SA1183	SA0981		SA1972
		SA0431		SA0896		SA1593	SA0648			SA1648	SA0705	SA1917	SA1055	SA1128	SA1908		SA1630						SAV1980				SA2033							SA2108					SA1190	SA1815		SA1982
		SA0819		SA0898		SA1686	SA0663			SA1676	SA0857	SA2005	SA1070	SA1137	SA1909		SA1673						SAV1985				SA2034							SA2115					SA1211	SA1848		SA2020
		SA0821		SA1303		SA1808	SA0664			SA1683	SA1092	SA2225	SA1093	SA1138	SA1910		SA1759						SA0026				SA2035							SA2144					SA1212	SA1879		SA2021
		SA0822		SA1352		SA1913	SA0684			SA1700	SA1372	SA2312	SA1095	SA1174	SA1911		SA1764						SA0050				SA2036							SA2165					SA1213	SA1881		SA2123
		SA1012		SA1614		SA1974	SA0691			SA1701	SA1374	SA2346	SA1107	SA1180	SA2084		SA1801						SA0051				SA2037							SA2169					SA1214	SA1948		SA2132
		SA1150		SA1615		SA1975	SA0695			SA1750	SA1416	SA2348	SA1127	SA1181	SA0256		SA1810						SA0052				SA2038							SA2178					SA1220	SA1977		SA2149
		SA1334		SA2063		SA2100	SA0737			SA1752	SA1417	SA2405	SA1128	SA1188	SA0433		SA1869						SA0062				SA2039							SA2179					SA1224	SA1978		SA2194
		SA1351		SA2064		SA2288	SA0739			SA1761	SA0312	SA2406	SA1137	SA1189	SA1338		SA1935						SA0063				SA2040							SA2295					SA1239	SA2019		SA2216
		SA2427		SA2065		SA2350	SA0839			SA1812	SA0327	SAV0879	SA1138	SA1196	SA1846		SA2057						SA0064				SA2041							SA2296					SA1270	SA2056		SA2217
		SA0679		SA2066		SA2354	SA0849			SA1813	SA1451	SAV0913	SA1174	SA1277	SA1991		SA2083						SA0369				SA2042							SA2364					SA1505	SA2074		SA2243
		SA1553		SA2067		SA2441	SA0850			SA1816	SA1936	SA1735	SA1180	SA1282	SA1994		SA2086						SA0379				SA2043							SA2424					SA1519	SA2094		SA2250
		SA2464		SA2068		SA2455	SA0874			SA1817	SA0107	SA2413	SA1181	SA1285	SA1995		SA2146						SA1623				SA2044							SA2484					SA1674	SA2117		SA2283
		SA2465		SA2069		SA2456	SA0903			SA1819	SA0114		SA1188	SA1286	SA1996		SA2176						SACOL0036				SA2045							SA2495					SA1718	SA2166		SA2300
		SA2467		SA2070		SA2457	SA0931			SA1876	SA0117		SA1189	SA1288	SA1997		SA2199						SAV0415				SA2046							SACOL0890					SA1987	SA2205		SA2302
		SA2468		SA2071		SA2459	SA0943			SA1877	SA0270		SA1196	SA1313	SA0017		SA2311										SA2047							SAV0397					SA2109	SA2228		SA2314
		SA2469		SA0453		SA2461	SA0978			SA1970	SA0573		SA1277	SA1328	SA0041		SAS023										SA2048							SAV0851					SA2135	SA2337		SA2330
		SA2470		SA0547		SA2466	SA1003			SA2013	SA0745		SA1282	SA1330	SA0067		SAS066										SAS033												SA2137	SA2344		SA2416
		SA2471		SA2334		SACOL0052	SA1014			SA2014	SA0901		SA1285	SA1350	SA0231		SAV1020										SAS052												SA2145	SA2345		SA2476
		SA0512		SA0973		SACOL1043	SA1085			SA2061	SA1247		SA1286	SA1386	SA0367		SAV1953										SAS078												SA2150	SA2475		SA2492
		SA1271		SA1054		SACOL1062	SA1193			SA2124	SA1322		SA1288	SA1390	SA0382		SAV1976										SAS079												SA2172	SA2489		SA2493
		SA1858		SA1511			SA1208			SA2142	SA1323		SA1313	SA1391	SA0385		SAV1979																						SA2200	SAV0074		SACOL0070
		SA1859		SA2232			SA1221			SA2143	SA1627		SA1328	SA1395	SA0386																								SA2201
		SA1861		SA2390			SA1266			SA2174	SA1631		SA1330	SA1447	SA0387																								SA2222
		SA1862		SA2391			SA1275			SA2203	SA1725		SA1350	SA1462	SA0388																								SA2226
		SA1863		SA2392			SA1294			SA2207	SA1844		SA1386	SA1467	SA0393																								SA2234
		SA1864		SA2393			SA1317			SA2208	SA2003		SA1390	SA1468	SA0411																								SA2236
		SA1865		SA0295			SA1318			SA2209	SA2093		SA1391	SA1489	SA0709																								SA2237
		SA1866		SA0865			SA1319			SA2230	SA2097		SA1395	SA1501	SA0719																								SA2239
		SA0418		SA1422			SA1341			SA2233	SA2206		SA1447	SA1507	SA0758																								SA2251
		SA0419		SA1728			SA1361			SA2241	SA2353		SA1462	SA1508	SA0802																								SA2252
		SA0471		SA1729			SA1432			SA2308	SA2423		SA1467	SA1512	SA0831																								SA2253
		SA0487		SA0477			SA1495			SA2342	SA2430		SA1468	SA1513	SA0899																								SA2254
		SA1545		SA1115			SA1514			SA2480	SA2462		SA1489	SA1525	SA0900																								SA2261
		SA1915		SA1586			SA1552			SACOL0468	SACOL0095		SA1501	SA1612	SA0910																								SA2396
		SA2269		SA1587			SA1577			SACOL0478	SACOL0209		SA1507	SA1685	SA0911																								SA2408
				SA1588			SA1580			SACOL0886	SACOL0857		SA1508	SA1711	SA0912																								SA2415
				SA1589			SA1616			SACOL0887	SACOL0885		SA1512	SA1720	SA0913																								SA2426
				SACOL1820			SA1619			SACOL0907	SACOL0889		SA1513	SA1721	SA0915
				SA0537			SA1640			SACOL1871	SACOL0892		SA1525	SA1792	SA0937
				SA1537			SA1654			SACOL1872	SACOL0893		SA1612	SA1835	SA0938
				SA1894			SA1687			SACOL1873	SACOL1865		SA1685	SA1853	SA0977
				SA1895			SA1744			SACOL1874	SACOL2023		SA1711	SA1899	SA0992
				SA1896			SA1746			SACOL1875	SACOL2024		SA1720	SA2051	SA1063
							SA1893			SACOL1876	SACOL2025		SA1721	SA2134	SA1076
							SA1964			SACOL1877	SA0032		SA1792	SA2278	SA1091
							SA1976			SACOL1878	SA0099		SA1835	SA2335	SA1230
							SA1979			SACOL2009	SA0132		SA1853	SACOL0041	SA1283
							SA2006			SACOL2523	SA0197		SA1899	SACOL0042	SA1308
							SA2053			SACOL2524	SA0236		SA2051	SACOL0132	SA1312
							SA2054			SAS065	SA0264		SA2134	SACOL0339	SA1315
							SA2079			SAS070	SA0320		SA2278	SACOL0343	SA1565
							SA2081			SAV0398	SA0383		SA2335	SACOL0365	SA1629
							SA2118			SAV0804	SA0384		SACOL0041	SACOL0441	SA1630
							SA2128			SAV0909	SA0389		SACOL0042	SACOL1573	SA1673
							SA2131			SAV1943	SA0390		SACOL0132	SACOL1583	SA1759
							SA2158			SAV1948	SA0451		SACOL0339	SACOL1707	SA1764
							SA2197				SA0482		SACOL0343	SACOL2141	SA1801
							SA2202				SA0583		SACOL0365	SACOL2727	SA1810
							SA2229				SA0638		SACOL0441	SAV0783	SA1869
							SA2235				SA0641		SACOL1573	SAV0869	SA1935
							SA2242				SA0650		SACOL1583		SA2057
							SA2247				SA0808		SACOL1707		SA2083
							SA2249				SA0878		SACOL2141		SA2086
							SA2255				SA0886		SACOL2727		SA2146
							SA2285				SA1007		SAV0783		SA2176
							SA2290				SA1010		SAV0869		SA2199
							SA2299				SA1011		SA0449		SA2311
							SA2303				SA1016		SA0768		SAS023
							SA2305				SA1149		SA2010		SAS066
							SA2315				SA1269		SA0189		SAV1020
							SA2316				SA1373		SA0391		SAV1953
							SA2320				SA1405		SA0392		SAV1976
							SA2322				SA1429		SA0565		SAV1979
							SA2356				SA1430		SA1625		SA0143
							SA2381				SA1570		SA2168		SA0162
							SA2436				SA1583		SACOL0346		SA0218
							SA2447				SA1638		SACOL1861		SA0227
							SA2463				SA1643				SA0242
							SA2473				SA1644				SA1533
							SA2483				SA1645				SA1924
							SA2491				SA1646				SA1988
							SACOL0050				SA1647				SA2007
							SACOL0080				SA1648				SA2008
							SACOL0082				SA1676				SA2160
							SACOL0479				SA1683				SA2394
							SACOL0482				SA1700				SA0077
							SACOL0483				SA1701				SA0232
							SACOL0486				SA1750				SA0654
							SACOL0888				SA1752				SA0727
							SACOL1472				SA1761				SA0728
							SACOL1528				SA1812				SA0729
							SACOL1531				SA1813				SA0730
							SACOL1533				SA1816				SA0731
							SACOL2002				SA1817				SA0791
							SACOL2497				SA1819				SA0823
							SACOL2505				SA1876				SA0963
							SAV0399				SA1877				SA1510
							SAV0401				SA1970				SA1520
							SAV0402				SA2013				SA1521
							SAV0405				SA2014				SA1609
							SAV0408				SA2061				SA1927
							SAV0409				SA2124				SA2080
							SAV0411				SA2142				SA2098
							SAV2001				SA2143				SA2102
							SAV0898				SA2174				SA2204
											SA2203				SA2220
											SA2207				SA2318
											SA2208				SA2395
											SA2209				SA2399
											SA2230				SA0133
											SA2233				SA0697
											SA2241				SA0829
											SA2308				SA1141
											SA2342				SA1142
											SA2480				SA1306
											SACOL0468				SA1554
											SACOL0478				SA1555
											SACOL0886				SA1556
											SACOL0887				SA2325
											SACOL0907				SA2327
											SACOL1871				SA2333
											SACOL1872				SA2402
											SACOL1873				SAS044
											SACOL1874				SA1065
											SACOL1875				SA1177
											SACOL1876				SA1336
											SACOL1877				SA1342
											SACOL1878				SA1599
											SACOL2009				SA2127
											SACOL2523				SA0944
											SACOL2524				SA0945
											SAS065				SA0946
											SAS070				SA1349
											SAV0398				SA2378
											SAV0804				SAV1093
											SAV0909				SA0239
											SAV1943				SA0240
											SAV1948				SA0258
															SA0510
															SA1377
															SA1845
															SA1945
															SA1963
															SA2129
															SA2279
															SA2294
															SA2435
															SA0995
															SA0996
															SA1088
															SA1089
															SA1184
															SA1244
															SA1245
															SA1517
															SA1518
															SA1524
															SA1669
															SA1730
															SA2155
															SA2400
